# Supplementary material for: Transcriptional Immunoprofiling at the Tick-Virus-Host Interface during Early Stages of Tick-Borne Encephalitis Virus Transmission
Source: Front Cell Infect Microbiol. 2017 Dec 1;7:494. doi: 10.3389/fcimb.2017.00494 (PMC5716978; doi:10.3389/fcimb.2017.00494)
Supplement: Supplementary file 1 [file Table2.xls]

## Sheet: TBEV1 Uninf1
Supplement Table 2: TBEV-infected tick feeding site at 1 hour versus uninfected tick feeding site at 1 hour
gene	sample_1	sample_2	value_1	value_2	log2(fold_change)	p_value
0610040J01Rik	TBEV-1	Uninf-1	0.31085	0.0982599	1.66154	0.0388795
1110012J17Rik	TBEV-1	Uninf-1	1.07628	1.40369	-0.383171	0.526708
1110032A04Rik	TBEV-1	Uninf-1	11.3057	8.22509	0.458947	0.409264
1600029D21Rik	TBEV-1	Uninf-1	34.1772	61.9195	-0.85736	0.051113
1700016M24Rik	TBEV-1	Uninf-1	0.221921	0.427476	-0.945797	0.181784
1700025G04Rik	TBEV-1	Uninf-1	3.71377	4.66722	-0.329679	0.469071
1700029G01Rik	TBEV-1	Uninf-1	7.76958	14.4692	-0.897077	0.095737
1700055N04Rik	TBEV-1	Uninf-1	6.27274	8.27953	-0.400453	0.472022
2010109I03Rik	TBEV-1	Uninf-1	1.89245	2.51724	-0.411588	0.528177
2010110P09Rik	TBEV-1	Uninf-1	1.17217	1.52671	-0.381244	0.582852
2210407C18Rik	TBEV-1	Uninf-1	0.0209168	0.903477	-5.43275	6.61967e-05
2300002M23Rik	TBEV-1	Uninf-1	0.54976	2.46368	-2.16394	0.00233915
2310005G13Rik	TBEV-1	Uninf-1	0.168548	0.233022	-0.467307	0.526541
2310007B03Rik	TBEV-1	Uninf-1	17.9372	64.0615	-1.8365	4.79771e-05
2310010M20Rik	TBEV-1	Uninf-1	0.867466	0.535956	0.694693	0.33198
2310022B05Rik	TBEV-1	Uninf-1	9.21253	12.4189	-0.430868	0.370329
2310033E01Rik	TBEV-1	Uninf-1	346.174	565.967	-0.709221	0.130465
2310050C09Rik	TBEV-1	Uninf-1	50.3306	75.9662	-0.593922	0.182307
2310061N02Rik	TBEV-1	Uninf-1	10.5453	10.8433	-0.0402037	0.949263
2310065F04Rik	TBEV-1	Uninf-1	0.252874	0.200397	0.335558	0.651198
2510049J12Rik	TBEV-1	Uninf-1	0.760331	1.3298	-0.80651	0.228121
2610109H07Rik	TBEV-1	Uninf-1	0.145115	0.0194855	2.89672	0.000718867
2610528A11Rik	TBEV-1	Uninf-1	5.64947	1.41931	1.99293	0.0037702
2810405K02Rik	TBEV-1	Uninf-1	25.3038	26.8343	-0.0847242	0.87613
3425401B19Rik	TBEV-1	Uninf-1	1.39141	2.79042	-1.00393	0.0781011
4732456N10Rik	TBEV-1	Uninf-1	1.50498	2.07352	-0.462338	0.476359
4833427G06Rik	TBEV-1	Uninf-1	0.0463523	0	#DIV/0!	0.0582095
4930555G01Rik	TBEV-1	Uninf-1	0.379454	0.482464	-0.346496	0.624222
4933401D09Rik	TBEV-1	Uninf-1	0.210316	0.861206	-2.0338	0.00643575
5330417C22Rik	TBEV-1	Uninf-1	0.309436	0.29965	0.0463627	0.947911
5330437I02Rik	TBEV-1	Uninf-1	0.165758	0.187305	-0.176311	0.812687
5430421N21Rik	TBEV-1	Uninf-1	323.509	308.386	0.0690686	0.96191
5730469M10Rik	TBEV-1	Uninf-1	18.164	22.5195	-0.310093	0.511169
5830473C10Rik	TBEV-1	Uninf-1	0.0604793	0.0377873	0.67854	0.480172
9130404H23Rik	TBEV-1	Uninf-1	0.456418	0.251492	0.859843	0.248469
9130409I23Rik	TBEV-1	Uninf-1	0.0371458	0.092658	-1.31872	0.175989
9330159F19Rik	TBEV-1	Uninf-1	0.619677	0.529364	0.227256	0.729804
9930013L23Rik	TBEV-1	Uninf-1	0.80392	1.57706	-0.972114	0.105284
A030009H04Rik	TBEV-1	Uninf-1	15.8087	25.9959	-0.717565	0.122922
A330021E22Rik	TBEV-1	Uninf-1	0.541687	0.592379	-0.129061	0.849176
A330048O09Rik	TBEV-1	Uninf-1	0.48293	0.665734	-0.463132	0.560994
A430110N23Rik	TBEV-1	Uninf-1	1.03637	1.43493	-0.469441	0.465294
A4gnt	TBEV-1	Uninf-1	0.882684	0.849838	0.0547092	0.935378
A530016L24Rik	TBEV-1	Uninf-1	1.88846	1.65075	0.194089	0.765056
A530050N04Rik	TBEV-1	Uninf-1	0.0296419	0.451291	-3.92835	4.40061e-05
A730090H04Rik	TBEV-1	Uninf-1	1.08351	0.868888	0.31847	0.771142
A930038C07Rik	TBEV-1	Uninf-1	0.817893	0.380008	1.10588	0.0959129
AI427809	TBEV-1	Uninf-1	0.398596	0.938713	-1.23576	0.101491
AI464131	TBEV-1	Uninf-1	2.57904	2.5133	0.0372513	0.949586
AI593442	TBEV-1	Uninf-1	0.0370819	0.0827878	-1.1587	0.15043
AI646023	TBEV-1	Uninf-1	4.8284	6.40062	-0.406666	0.416593
AU018091	TBEV-1	Uninf-1	11.7253	21.281	-0.859941	0.0580449
AU021092	TBEV-1	Uninf-1	0.65817	0.895807	-0.444728	0.532942
Abca5	TBEV-1	Uninf-1	6.63442	8.67204	-0.386401	0.378949
Abca8a	TBEV-1	Uninf-1	2.98004	3.3753	-0.179684	0.729738
Abca8b	TBEV-1	Uninf-1	0.848611	1.00512	-0.244192	0.697523
Abca9	TBEV-1	Uninf-1	3.79518	3.69589	0.0382465	0.938385
Abcb1a	TBEV-1	Uninf-1	0.267488	0.425711	-0.6704	0.326844
Abcb4	TBEV-1	Uninf-1	1.06269	0.857931	0.308787	0.635438
Abcc4	TBEV-1	Uninf-1	2.75951	4.03047	-0.546536	0.304974
Abcc9	TBEV-1	Uninf-1	1.30685	1.27206	0.0389268	0.952646
Abhd15	TBEV-1	Uninf-1	1.10695	1.21759	-0.137438	0.835896
Abi3	TBEV-1	Uninf-1	3.4888	5.79403	-0.731836	0.230029
Abpb	TBEV-1	Uninf-1	0.36393	1.04515	-1.52198	0.066638
Acaca	TBEV-1	Uninf-1	10.7319	10.7394	-0.00100788	0.998177
Acacb	TBEV-1	Uninf-1	5.07492	9.6501	-0.927159	0.0379325
Acan	TBEV-1	Uninf-1	1.0277	0.355644	1.53091	0.0165861
Ace2	TBEV-1	Uninf-1	32.3802	55.9556	-0.789171	0.0937796
Acer1	TBEV-1	Uninf-1	14.4368	23.6612	-0.712772	0.122496
Acer2	TBEV-1	Uninf-1	3.59756	5.99119	-0.735824	0.16171
Ache	TBEV-1	Uninf-1	3.34811	3.74978	-0.163459	0.793979
Acly	TBEV-1	Uninf-1	30.6135	46.3081	-0.597097	0.210801
Acox3	TBEV-1	Uninf-1	13.9004	24.34	-0.808203	0.0691777
Acoxl	TBEV-1	Uninf-1	0.637891	1.20779	-0.920988	0.169947
Acsbg1	TBEV-1	Uninf-1	32.7975	60.3291	-0.879268	0.0467613
Acsl1	TBEV-1	Uninf-1	32.7157	28.7406	0.186893	0.671171
Acss2	TBEV-1	Uninf-1	6.69339	9.86788	-0.560003	0.271162
Acta1	TBEV-1	Uninf-1	310.052	451.752	-0.543021	0.299888
Actbl2	TBEV-1	Uninf-1	7.68623	4.01928	0.935339	0.0863161
Actc1	TBEV-1	Uninf-1	0.620088	0.587922	0.0768482	0.916198
Actn3	TBEV-1	Uninf-1	16.4191	20.9779	-0.353495	0.428116
Adam12	TBEV-1	Uninf-1	4.1451	1.33479	1.63479	0.00198954
Adamts12	TBEV-1	Uninf-1	4.71844	1.08763	2.11712	0.000112431
Adamts14	TBEV-1	Uninf-1	2.29984	2.69348	-0.227938	0.688534
Adamts18	TBEV-1	Uninf-1	1.31478	0.663973	0.985625	0.126461
Adamts2	TBEV-1	Uninf-1	10.8051	11.4224	-0.0801534	0.863067
Adamts20	TBEV-1	Uninf-1	5.30649	3.96365	0.420928	0.49444
Adamts3	TBEV-1	Uninf-1	0.730205	0.339532	1.10475	0.0946053
Adamts4	TBEV-1	Uninf-1	5.05617	2.60816	0.955013	0.0935981
Adamtsl2	TBEV-1	Uninf-1	0.113474	0.17413	-0.617803	0.422173
Adamtsl3	TBEV-1	Uninf-1	0.329808	0.260092	0.342604	0.611792
Adamtsl4	TBEV-1	Uninf-1	3.03573	4.22394	-0.476546	0.40087
Adcy1	TBEV-1	Uninf-1	2.46203	2.52281	-0.0351832	0.941434
Adcy8	TBEV-1	Uninf-1	0.354897	0.221906	0.677452	0.330911
Add3	TBEV-1	Uninf-1	11.4838	11.0741	0.0524107	0.911745
Adh1	TBEV-1	Uninf-1	8.85372	11.7788	-0.411837	0.469843
Adra1a	TBEV-1	Uninf-1	0.88811	1.43786	-0.695113	0.283391
Adra2c	TBEV-1	Uninf-1	0.250772	0.372607	-0.571279	0.43854
Adrb2	TBEV-1	Uninf-1	5.08297	7.11828	-0.485857	0.399057
Adssl1	TBEV-1	Uninf-1	8.37014	11.7417	-0.488318	0.36449
Aebp1	TBEV-1	Uninf-1	21.7269	34.9919	-0.687539	0.135344
Aff3	TBEV-1	Uninf-1	1.82187	3.38154	-0.89226	0.102148
Agmo	TBEV-1	Uninf-1	4.38303	4.89775	-0.160191	0.786368
Agpat4	TBEV-1	Uninf-1	9.37269	12.0889	-0.367148	0.485929
Ahrr	TBEV-1	Uninf-1	0.697451	0.928644	-0.413034	0.527549
Aif1l	TBEV-1	Uninf-1	6.9774	10.2193	-0.550535	0.269246
Ak1	TBEV-1	Uninf-1	14.8971	18.1901	-0.288122	0.571
Ak7	TBEV-1	Uninf-1	0.0990912	0.144652	-0.545757	0.480449
Akr1c14	TBEV-1	Uninf-1	1.44759	2.49877	-0.787565	0.215968
Akr1c18	TBEV-1	Uninf-1	12.5744	14.5444	-0.209974	0.692088
Akr1c19	TBEV-1	Uninf-1	0.0495079	0.0373853	0.405188	0.715989
Akr1cl	TBEV-1	Uninf-1	4.5703	1.27004	1.84741	0.0049994
Aldh1a2	TBEV-1	Uninf-1	0.547852	2.65311	-2.27583	0.000644529
Aldh1a3	TBEV-1	Uninf-1	8.79367	3.09049	1.50863	0.00418353
Aldh1a7	TBEV-1	Uninf-1	3.7302	2.82368	0.401676	0.517432
Aldh2	TBEV-1	Uninf-1	33.7138	43.3881	-0.36396	0.406897
Aldh3a1	TBEV-1	Uninf-1	9.93138	25.7438	-1.37416	0.00955191
Alox12b	TBEV-1	Uninf-1	6.08476	9.60727	-0.658926	0.221754
Alox12e	TBEV-1	Uninf-1	34.5192	134.253	-1.95948	2.17525e-05
Alox5	TBEV-1	Uninf-1	3.2247	3.85391	-0.257158	0.664425
Alox8	TBEV-1	Uninf-1	8.42524	12.328	-0.549149	0.242023
Alpk3	TBEV-1	Uninf-1	0.896901	1.16639	-0.37903	0.541452
Als2cl	TBEV-1	Uninf-1	6.56637	8.14156	-0.310209	0.530194
Alx1	TBEV-1	Uninf-1	0.192566	0.12013	0.680757	0.382247
Ampd1	TBEV-1	Uninf-1	4.52299	4.12476	0.132967	0.820771
Angpt4	TBEV-1	Uninf-1	0.299735	0.0358443	3.06387	0.00184876
Angptl4	TBEV-1	Uninf-1	77.4914	46.5824	0.734251	0.0949061
Ank1	TBEV-1	Uninf-1	0.511173	0.563716	-0.141157	0.840691
Ankle1	TBEV-1	Uninf-1	2.33689	1.17809	0.98814	0.136645
Ankrd1	TBEV-1	Uninf-1	15.578	31.564	-1.01877	0.0256597
Ankrd23	TBEV-1	Uninf-1	14.3713	12.8597	0.160334	0.744897
Ankrd35	TBEV-1	Uninf-1	13.9405	23.1513	-0.731811	0.0957861
Anks4b	TBEV-1	Uninf-1	0.661108	0.841272	-0.347686	0.612792
Ano1	TBEV-1	Uninf-1	4.53952	5.2108	-0.198965	0.705548
Ano5	TBEV-1	Uninf-1	0.807737	0.668917	0.272058	0.664743
Antxr1	TBEV-1	Uninf-1	8.6874	13.2984	-0.614256	0.166565
Antxr2	TBEV-1	Uninf-1	5.2575	6.05753	-0.204353	0.685175
Apba2	TBEV-1	Uninf-1	0.140444	0.468155	-1.73699	0.0167802
Apcdd1	TBEV-1	Uninf-1	14.9225	22.8985	-0.617764	0.17481
Apobec2	TBEV-1	Uninf-1	37.3676	28.8121	0.375113	0.418728
Apoc4	TBEV-1	Uninf-1	1.94739	0.110895	4.13428	0.000103808
Apol7a	TBEV-1	Uninf-1	0.318975	0.694026	-1.12155	0.187957
Aqp4	TBEV-1	Uninf-1	0.943994	0.716772	0.397263	0.538679
Ar	TBEV-1	Uninf-1	1.5708	3.50561	-1.15817	0.0605256
Areg	TBEV-1	Uninf-1	6.69923	7.34954	-0.133659	0.824255
Arrdc3	TBEV-1	Uninf-1	30.2702	59.5995	-0.977402	0.0329061
Arsa	TBEV-1	Uninf-1	5.73797	7.80957	-0.444703	0.385666
Arsb	TBEV-1	Uninf-1	3.53108	4.33462	-0.295796	0.590508
Art1	TBEV-1	Uninf-1	6.11872	4.51952	0.43706	0.487878
Asb10	TBEV-1	Uninf-1	0.533245	0.701569	-0.395786	0.571025
Asb14	TBEV-1	Uninf-1	0.85264	0.502789	0.761984	0.355812
Asb15	TBEV-1	Uninf-1	0.0830381	0.0817815	0.0219989	0.977914
Asb16	TBEV-1	Uninf-1	0.353998	0.416396	-0.234215	0.762661
Asb2	TBEV-1	Uninf-1	1.57984	2.26922	-0.522418	0.419933
Ascl2	TBEV-1	Uninf-1	0.55939	1.28112	-1.19548	0.0941877
Ascl4	TBEV-1	Uninf-1	0.824435	0.91355	-0.148078	0.836371
Atf7ip2	TBEV-1	Uninf-1	0.0733295	0.115419	-0.654415	0.423346
Atg9b	TBEV-1	Uninf-1	25.8644	54.8714	-1.08509	0.0166089
Atp10a	TBEV-1	Uninf-1	2.69762	2.01486	0.421008	0.45307
Atp12a	TBEV-1	Uninf-1	6.1249	45.6443	-2.89768	9.21614e-10
Atp13a4	TBEV-1	Uninf-1	4.35599	6.65456	-0.611343	0.276736
Atp1a2	TBEV-1	Uninf-1	10.7383	10.533	0.0278492	0.949429
Atp1a3	TBEV-1	Uninf-1	0.216656	0.154977	0.483352	0.514614
Atp1b2	TBEV-1	Uninf-1	1.6295	1.90858	-0.22807	0.725599
Atp2a1	TBEV-1	Uninf-1	102.503	131.612	-0.360625	0.484314
Atp2c2	TBEV-1	Uninf-1	8.41917	30.7172	-1.8673	6.59524e-05
Atp6v0d2	TBEV-1	Uninf-1	1.8904	1.30448	0.535217	0.409561
Atp6v1b1	TBEV-1	Uninf-1	0.771166	0.299993	1.36211	0.0600693
Atp8a2	TBEV-1	Uninf-1	1.41155	2.27853	-0.690823	0.26481
Atp8b5	TBEV-1	Uninf-1	0.014787	0.0109416	0.434506	0.696424
Avil	TBEV-1	Uninf-1	0.393836	0.641639	-0.704167	0.305816
Avpr1a	TBEV-1	Uninf-1	1.5452	3.62202	-1.229	0.0511834
B3galt5	TBEV-1	Uninf-1	0.630042	0.249298	1.33758	0.0497763
B3gnt5	TBEV-1	Uninf-1	1.57501	3.2536	-1.04668	0.0990618
B430306N03Rik	TBEV-1	Uninf-1	0.386467	0.140805	1.45665	0.0459887
Baalc	TBEV-1	Uninf-1	1.97296	0.374694	2.39658	0.000460432
Bag3	TBEV-1	Uninf-1	21.3462	35.9983	-0.75395	0.0879498
Bambi	TBEV-1	Uninf-1	10.2436	10.5891	-0.0478572	0.914038
Basp1	TBEV-1	Uninf-1	9.92099	11.036	-0.153661	0.774947
Bbox1	TBEV-1	Uninf-1	17.8011	30.7514	-0.788686	0.0875176
Bcas1	TBEV-1	Uninf-1	1.51123	2.7446	-0.860873	0.182642
Bche	TBEV-1	Uninf-1	5.18767	3.23959	0.679275	0.159308
Bcl11b	TBEV-1	Uninf-1	7.52664	9.868	-0.390752	0.403564
Bean1	TBEV-1	Uninf-1	1.83346	0.788826	1.21679	0.0920858
Best2	TBEV-1	Uninf-1	0.290834	1.07337	-1.88388	0.0311306
Best3	TBEV-1	Uninf-1	0.0759109	0.0248201	1.6128	0.0948157
Beta-s	TBEV-1	Uninf-1	142.003	202.105	-0.509184	0.245241
Bgn	TBEV-1	Uninf-1	155.294	78.5595	0.983144	0.0386521
Bhlha9	TBEV-1	Uninf-1	7.09294	3.2442	1.12852	0.080484
Bmp5	TBEV-1	Uninf-1	0.0116445	0.052861	-2.18256	0.0501427
Bmp8a	TBEV-1	Uninf-1	2.15782	2.67182	-0.308248	0.674978
Bmyc	TBEV-1	Uninf-1	3.0434	3.246	-0.092979	0.892124
Bnc1	TBEV-1	Uninf-1	12.1665	15.3454	-0.334892	0.445427
Braf	TBEV-1	Uninf-1	16.2245	20.9206	-0.36675	0.422019
Btc	TBEV-1	Uninf-1	7.58511	10.833	-0.514191	0.290418
Btn1a1	TBEV-1	Uninf-1	0.0716997	0.124046	-0.790836	0.322205
Bub1b	TBEV-1	Uninf-1	5.74879	4.61761	0.316112	0.537592
C030019I05Rik	TBEV-1	Uninf-1	7.55073	12.6585	-0.745418	0.254005
C130074G19Rik	TBEV-1	Uninf-1	5.55859	4.73049	0.232729	0.669002
C1qtnf1	TBEV-1	Uninf-1	4.47408	5.37071	-0.263522	0.654049
C1qtnf9	TBEV-1	Uninf-1	0.833605	0.736985	0.177729	0.796753
C2cd4c	TBEV-1	Uninf-1	0.0820764	0.0541281	0.60059	0.48179
C3	TBEV-1	Uninf-1	20.7804	21.5522	-0.0526117	0.904651
C330005M16Rik	TBEV-1	Uninf-1	11.8649	29.8334	-1.33023	0.00588406
C530044C16Rik	TBEV-1	Uninf-1	0.043416	0.201222	-2.21249	0.0275025
C77080	TBEV-1	Uninf-1	9.22581	15.9577	-0.790505	0.179753
Cachd1	TBEV-1	Uninf-1	3.78022	5.34169	-0.498826	0.327996
Cacna1i	TBEV-1	Uninf-1	0.502041	0.250296	1.00417	0.131025
Cacna1s	TBEV-1	Uninf-1	3.00323	4.12742	-0.458725	0.391318
Cacna2d1	TBEV-1	Uninf-1	3.58327	3.24001	0.145278	0.766298
Cacng6	TBEV-1	Uninf-1	0.211864	0.895642	-2.07978	0.0140669
Cadm2	TBEV-1	Uninf-1	0.236505	0.361897	-0.613708	0.357449
Cadm3	TBEV-1	Uninf-1	11.7177	10.6762	0.134291	0.767811
Cadps	TBEV-1	Uninf-1	0.0614405	0.097753	-0.669951	0.388748
Cald1	TBEV-1	Uninf-1	63.8876	59.5625	0.101132	0.83353
Calm5	TBEV-1	Uninf-1	11.0273	13.0667	-0.244815	0.698305
Camk2a	TBEV-1	Uninf-1	1.38824	1.51375	-0.12487	0.847908
Camkk1	TBEV-1	Uninf-1	4.70856	5.50177	-0.22461	0.672949
Camp	TBEV-1	Uninf-1	1.29402	0.116377	3.47498	0.000372187
Cap2	TBEV-1	Uninf-1	1.98791	2.3755	-0.256979	0.671034
Capn8	TBEV-1	Uninf-1	10.1454	13.4394	-0.405643	0.482402
Car12	TBEV-1	Uninf-1	18.7122	30.8243	-0.720089	0.100676
Car2	TBEV-1	Uninf-1	6.65852	14.7344	-1.14591	0.0317336
Car6	TBEV-1	Uninf-1	41.4234	187.183	-2.17593	2.01101e-06
Car8	TBEV-1	Uninf-1	0.0743601	0.0535754	0.472958	0.541739
Carns1	TBEV-1	Uninf-1	2.45165	3.25515	-0.408971	0.488205
Cartpt	TBEV-1	Uninf-1	0.732565	2.6295	-1.84376	0.0333222
Casp14	TBEV-1	Uninf-1	55.0355	24.1978	1.18549	0.00733808
Casq1	TBEV-1	Uninf-1	20.2546	20.9295	-0.0472883	0.918388
Casq2	TBEV-1	Uninf-1	6.6344	2.08067	1.67292	0.00442724
Casr	TBEV-1	Uninf-1	0.129212	0.129599	-0.00431453	0.995376
Ccbe1	TBEV-1	Uninf-1	0.733022	1.33768	-0.867805	0.168873
Ccbp2	TBEV-1	Uninf-1	2.76985	3.88982	-0.489896	0.419446
Ccdc113	TBEV-1	Uninf-1	0.97542	0.769792	0.341555	0.624183
Ccdc149	TBEV-1	Uninf-1	0.841202	1.20682	-0.520686	0.429088
Ccdc155	TBEV-1	Uninf-1	1.63037	1.40598	0.213623	0.74737
Ccdc3	TBEV-1	Uninf-1	4.63785	6.26118	-0.432978	0.443133
Ccdc68	TBEV-1	Uninf-1	1.11088	2.84169	-1.35505	0.0390998
Ccdc80	TBEV-1	Uninf-1	56.1218	22.9053	1.29288	0.00406645
Cck	TBEV-1	Uninf-1	1.61126	1.89198	-0.231708	0.74758
Ccl12	TBEV-1	Uninf-1	21.7424	7.85826	1.46823	0.0206937
Ccl2	TBEV-1	Uninf-1	69.5454	29.9602	1.21491	0.0120491
Ccl6	TBEV-1	Uninf-1	57.8907	22.6086	1.35646	0.00312719
Ccl7	TBEV-1	Uninf-1	93.8823	41.9249	1.16305	0.0116729
Ccl9	TBEV-1	Uninf-1	40.2451	16.7638	1.26346	0.00442322
Ccnb1	TBEV-1	Uninf-1	17.1309	9.49669	0.851104	0.0778627
Ccnjl	TBEV-1	Uninf-1	0.239231	0.150387	0.669724	0.380177
Ccr1	TBEV-1	Uninf-1	2.85851	0.911749	1.64855	0.00885039
Ccr4	TBEV-1	Uninf-1	2.09146	2.18198	-0.0611275	0.92335
Ccr5	TBEV-1	Uninf-1	7.34224	3.3632	1.12639	0.0413677
Ccrl1	TBEV-1	Uninf-1	12.2561	16.9366	-0.466644	0.48196
Ccrn4l	TBEV-1	Uninf-1	17.5933	29.6532	-0.753162	0.0890154
Cd207	TBEV-1	Uninf-1	8.45666	17.112	-1.01685	0.0526793
Cd248	TBEV-1	Uninf-1	10.2611	5.84477	0.811967	0.130691
Cd3g	TBEV-1	Uninf-1	3.94876	5.79039	-0.552261	0.389392
Cd55	TBEV-1	Uninf-1	16.0208	16.0265	-0.000513202	0.999084
Cd7	TBEV-1	Uninf-1	2.22038	4.43469	-0.998027	0.135472
Cd74	TBEV-1	Uninf-1	183.332	333.012	-0.861116	0.0983365
Cdh13	TBEV-1	Uninf-1	10.3674	13.8988	-0.422906	0.378564
Cdh15	TBEV-1	Uninf-1	0.153999	0.140884	0.128413	0.869022
Cdh18	TBEV-1	Uninf-1	0.0341353	0.0171362	0.994217	0.351147
Cdh19	TBEV-1	Uninf-1	1.2529	1.20633	0.0546467	0.932889
Cdh2	TBEV-1	Uninf-1	0.269277	0.350828	-0.381673	0.580315
Cdh4	TBEV-1	Uninf-1	0.757278	1.20758	-0.673224	0.284445
Cdh6	TBEV-1	Uninf-1	2.72739	4.65009	-0.769738	0.185879
Cdk15	TBEV-1	Uninf-1	0.818661	0.954813	-0.221952	0.750746
Cdo1	TBEV-1	Uninf-1	31.2525	22.7941	0.455311	0.32126
Cdon	TBEV-1	Uninf-1	2.44771	2.91454	-0.251836	0.627221
Cebpa	TBEV-1	Uninf-1	32.8546	50.4827	-0.619694	0.157602
Cenpe	TBEV-1	Uninf-1	4.88556	2.89279	0.756062	0.100789
Ces1d	TBEV-1	Uninf-1	24.5618	26.7525	-0.123257	0.783606
Ces1e	TBEV-1	Uninf-1	0.0162811	0.11945	-2.87514	0.00816771
Ces1f	TBEV-1	Uninf-1	1.94297	1.27452	0.60831	0.359547
Cgn	TBEV-1	Uninf-1	7.39392	13.7272	-0.892626	0.0465124
Chac1	TBEV-1	Uninf-1	23.3571	56.4529	-1.27319	0.00563751
Chat	TBEV-1	Uninf-1	0.575099	0.821196	-0.513916	0.455754
Chi3l1	TBEV-1	Uninf-1	8.07664	7.32245	0.141429	0.803369
Chi3l3	TBEV-1	Uninf-1	0.575326	0.0795869	2.85378	0.000628715
Chit1	TBEV-1	Uninf-1	29.0731	35.917	-0.304982	0.49391
Chl1	TBEV-1	Uninf-1	16.5812	13.9205	0.252337	0.569257
Chrna3	TBEV-1	Uninf-1	0.0226806	0.0111474	1.02475	0.390633
Chrna4	TBEV-1	Uninf-1	0.460714	0.223988	1.04045	0.134862
Chrnb4	TBEV-1	Uninf-1	0.0918237	0.103859	-0.177688	0.823688
Chst1	TBEV-1	Uninf-1	1.56033	1.19399	0.38606	0.562119
Chst7	TBEV-1	Uninf-1	0.521079	0.485432	0.102233	0.887008
Cidea	TBEV-1	Uninf-1	15.5078	32.8288	-1.08197	0.0344216
Cilp	TBEV-1	Uninf-1	10.7113	12.7151	-0.247409	0.581774
Ckm	TBEV-1	Uninf-1	314.44	288.408	0.124674	0.803552
Ckmt2	TBEV-1	Uninf-1	12.5141	10.8473	0.206219	0.69787
Clca1	TBEV-1	Uninf-1	10.9731	15.0145	-0.452385	0.318163
Clca2	TBEV-1	Uninf-1	73.9591	155.804	-1.07493	0.044381
Clca3	TBEV-1	Uninf-1	0.242786	0.63243	-1.38122	0.0485407
Clca5	TBEV-1	Uninf-1	8.59444	15.8809	-0.885817	0.0494712
Clcn1	TBEV-1	Uninf-1	0.837074	0.636184	0.395911	0.557041
Cldn11	TBEV-1	Uninf-1	0.143175	0.189931	-0.407696	0.618387
Cldn14	TBEV-1	Uninf-1	2.81889	2.7454	0.0381108	0.960615
Cldn17	TBEV-1	Uninf-1	0.780957	0.100158	2.96297	0.000524878
Cldn19	TBEV-1	Uninf-1	0.120296	0.232794	-0.952465	0.221121
Cldn22	TBEV-1	Uninf-1	0.117725	0.201865	-0.77797	0.404407
Cldn23	TBEV-1	Uninf-1	4.06422	7.64361	-0.911276	0.132622
Cldn4	TBEV-1	Uninf-1	53.2742	103.714	-0.961102	0.0295297
Cldn5	TBEV-1	Uninf-1	4.35138	6.13194	-0.494871	0.438446
Clec2e	TBEV-1	Uninf-1	0.0979268	0.297339	-1.60233	0.0398921
Clec3b	TBEV-1	Uninf-1	51.465	62.5565	-0.281568	0.534845
Clec4d	TBEV-1	Uninf-1	2.12722	0.611174	1.79931	0.0153117
Clec4e	TBEV-1	Uninf-1	0.671029	0.356028	0.914384	0.190279
Clstn1	TBEV-1	Uninf-1	13.978	26.6557	-0.931286	0.0363167
Clu	TBEV-1	Uninf-1	100.229	173.789	-0.794037	0.0872362
Cmah	TBEV-1	Uninf-1	11.0107	21.4782	-0.963967	0.0371903
Cmya5	TBEV-1	Uninf-1	3.83968	4.61787	-0.266241	0.570229
Cnfn	TBEV-1	Uninf-1	233.434	303.202	-0.377265	0.469007
Cnp	TBEV-1	Uninf-1	3.20708	4.45438	-0.473964	0.460436
Cntfr	TBEV-1	Uninf-1	13.3972	18.109	-0.434775	0.5193
Cntn2	TBEV-1	Uninf-1	0.237536	1.1186	-2.23548	0.000377298
Cobl	TBEV-1	Uninf-1	7.0876	11.799	-0.735296	0.0994076
Coch	TBEV-1	Uninf-1	12.8922	22.6631	-0.813847	0.0808975
Col11a1	TBEV-1	Uninf-1	9.00275	0.848614	3.40719	2.28387e-10
Col12a1	TBEV-1	Uninf-1	13.5067	9.38337	0.525497	0.239397
Col14a1	TBEV-1	Uninf-1	10.4082	3.60441	1.52989	0.00100763
Col15a1	TBEV-1	Uninf-1	15.0076	9.98467	0.587907	0.182577
Col1a1	TBEV-1	Uninf-1	303.633	200.463	0.598993	0.353563
Col1a2	TBEV-1	Uninf-1	355.332	243.972	0.542452	0.463602
Col25a1	TBEV-1	Uninf-1	0.430491	0.117074	1.87856	0.0254237
Col4a4	TBEV-1	Uninf-1	0.28759	0.240795	0.256208	0.705151
Col5a1	TBEV-1	Uninf-1	12.3884	7.56776	0.711052	0.105226
Col5a2	TBEV-1	Uninf-1	30.155	15.4927	0.960809	0.0328801
Col6a1	TBEV-1	Uninf-1	55.1188	33.7418	0.708008	0.117455
Col6a2	TBEV-1	Uninf-1	46.5817	26.7919	0.797966	0.0720006
Col6a4	TBEV-1	Uninf-1	0.116738	0.189503	-0.698946	0.319874
Col6a5	TBEV-1	Uninf-1	1.22217	1.04381	0.227586	0.689124
Col6a6	TBEV-1	Uninf-1	1.82256	0.312226	2.5453	3.476e-05
Col7a1	TBEV-1	Uninf-1	7.48126	10.0776	-0.429799	0.326942
Col8a2	TBEV-1	Uninf-1	2.00797	2.29169	-0.190674	0.752126
Corin	TBEV-1	Uninf-1	1.9126	1.83825	0.0572022	0.926381
Coro2b	TBEV-1	Uninf-1	0.708663	1.27333	-0.845435	0.203943
Cox6a2	TBEV-1	Uninf-1	48.2017	32.4313	0.571697	0.282948
Cox7a1	TBEV-1	Uninf-1	22.5169	20.8918	0.108071	0.867523
Cox8b	TBEV-1	Uninf-1	71.3377	56.594	0.334016	0.553696
Cpe	TBEV-1	Uninf-1	20.8877	48.14	-1.20458	0.00694555
Cpm	TBEV-1	Uninf-1	72.8369	100.703	-0.467365	0.385597
Cpn2	TBEV-1	Uninf-1	0.165513	0.15811	0.0660159	0.927897
Cpne4	TBEV-1	Uninf-1	0.249227	0.0807109	1.62662	0.0317597
Cps1	TBEV-1	Uninf-1	2.09786	0.4968	2.07818	0.00093128
Cpsf4l	TBEV-1	Uninf-1	0.973246	2.28635	-1.23217	0.170532
Cpz	TBEV-1	Uninf-1	8.74488	7.35108	0.250482	0.647129
Creb3l3	TBEV-1	Uninf-1	0.468798	0.300518	0.641515	0.373042
Creg2	TBEV-1	Uninf-1	0.0759002	0.284973	-1.90865	0.00843465
Crhr1	TBEV-1	Uninf-1	0.452934	1.32245	-1.54584	0.0255507
Crhr2	TBEV-1	Uninf-1	1.06888	0.388912	1.45858	0.0352288
Crisp1	TBEV-1	Uninf-1	7.92123	33.5094	-2.08077	5.67886e-05
Crisp3	TBEV-1	Uninf-1	0.0391512	2.94001	-6.23062	2.39773e-11
Crlf1	TBEV-1	Uninf-1	1.41418	2.40936	-0.768684	0.25539
Crnn	TBEV-1	Uninf-1	144.486	280.185	-0.95545	0.0663614
Crot	TBEV-1	Uninf-1	40.1203	40.0182	0.00367612	0.993345
Cryba4	TBEV-1	Uninf-1	64.7089	69.818	-0.109635	0.813743
Crym	TBEV-1	Uninf-1	192.811	336.705	-0.804298	0.09532
Csdc2	TBEV-1	Uninf-1	11.1233	11.4124	-0.0370174	0.940787
Csf1r	TBEV-1	Uninf-1	10.5592	11.8236	-0.163169	0.720062
Csgalnact1	TBEV-1	Uninf-1	6.15589	5.83604	0.0769777	0.879089
Csmd1	TBEV-1	Uninf-1	0.0999614	0.147518	-0.561448	0.411611
Csn1s1	TBEV-1	Uninf-1	3.18185	0	#DIV/0!	0.000824694
Csn1s2a	TBEV-1	Uninf-1	1.17665	0	#DIV/0!	0.00202672
Csn2	TBEV-1	Uninf-1	13.7358	0	#DIV/0!	0.000137417
Csnk2a2	TBEV-1	Uninf-1	10.2539	15.6369	-0.608782	0.179962
Csrnp2	TBEV-1	Uninf-1	2.87522	4.06582	-0.499874	0.367055
Csrp3	TBEV-1	Uninf-1	52.4009	100.08	-0.93349	0.0370592
Cstb	TBEV-1	Uninf-1	193.108	361.62	-0.905067	0.0410037
Ctgf	TBEV-1	Uninf-1	19.3393	39.6807	-1.0369	0.0199129
Cth	TBEV-1	Uninf-1	10.0706	7.10723	0.50279	0.358741
Ctns	TBEV-1	Uninf-1	20.1768	24.9055	-0.303767	0.490495
Ctps	TBEV-1	Uninf-1	47.7502	49.5763	-0.0541438	0.902628
Ctsc	TBEV-1	Uninf-1	48.6748	59.5788	-0.291624	0.510343
Ctse	TBEV-1	Uninf-1	26.5911	28.4227	-0.0961002	0.828121
Cxcl1	TBEV-1	Uninf-1	7.25497	6.18131	0.231057	0.716914
Cxcl2	TBEV-1	Uninf-1	1.06461	0.904898	0.234498	0.740863
Cxcl5	TBEV-1	Uninf-1	4.45784	1.9904	1.16329	0.0719608
Cxxc4	TBEV-1	Uninf-1	0.376339	0.512168	-0.444584	0.508919
Cybrd1	TBEV-1	Uninf-1	4.36384	5.42975	-0.315288	0.524015
Cyp1a1	TBEV-1	Uninf-1	2.44847	5.89395	-1.26735	0.0303245
Cyp26b1	TBEV-1	Uninf-1	19.5337	25.58	-0.389051	0.383114
Cyp2a5	TBEV-1	Uninf-1	0.100678	0.0988889	0.025868	0.976824
Cyp2ab1	TBEV-1	Uninf-1	0.0449147	0.0881014	-0.971977	0.270385
Cyp2e1	TBEV-1	Uninf-1	13.3135	7.28822	0.869251	0.10186
Cyp2g1	TBEV-1	Uninf-1	17.7493	37.2297	-1.06869	0.0200204
Cyp2j6	TBEV-1	Uninf-1	4.72727	5.86224	-0.310445	0.543109
Cyp2s1	TBEV-1	Uninf-1	13.1047	11.285	0.215678	0.655205
Cyp2w1	TBEV-1	Uninf-1	0.448681	0.757981	-0.756472	0.30258
Cyp4b1	TBEV-1	Uninf-1	23.1549	21.2268	0.125431	0.786787
Cyp4v3	TBEV-1	Uninf-1	3.79901	4.20206	-0.145473	0.797763
Cyp7b1	TBEV-1	Uninf-1	3.60507	1.02095	1.82012	0.00448731
Cytl1	TBEV-1	Uninf-1	0.915268	1.08615	-0.246957	0.731391
D4Bwg0951e	TBEV-1	Uninf-1	16.165	20.1824	-0.320224	0.519903
D630039A03Rik	TBEV-1	Uninf-1	0.0809112	0.0597302	0.437879	0.608618
D730001G18Rik	TBEV-1	Uninf-1	90.9698	99.6097	-0.130899	0.776654
Dab1	TBEV-1	Uninf-1	0.901013	1.72952	-0.940752	0.350686
Dach1	TBEV-1	Uninf-1	1.85181	6.6107	-1.83587	0.00115166
Dcc	TBEV-1	Uninf-1	0.12776	0.0136754	3.22378	5.2971e-05
Dclk2	TBEV-1	Uninf-1	3.5019	2.08173	0.750355	0.275051
Dclk3	TBEV-1	Uninf-1	2.15574	2.39995	-0.154821	0.797202
Dct	TBEV-1	Uninf-1	56.4127	37.5143	0.588579	0.180465
Ddit4	TBEV-1	Uninf-1	17.4708	35.3619	-1.01725	0.0317134
Ddo	TBEV-1	Uninf-1	0.206013	0.256931	-0.318646	0.663284
Defb4	TBEV-1	Uninf-1	0.460254	1.69446	-1.88032	0.0221143
Des	TBEV-1	Uninf-1	49.4176	71.1567	-0.525975	0.231752
Dgat2	TBEV-1	Uninf-1	36.2973	50.162	-0.466733	0.286449
Dgcr6	TBEV-1	Uninf-1	9.953	13.8626	-0.477995	0.391088
Dhrs7	TBEV-1	Uninf-1	27.2498	37.3988	-0.456746	0.320913
Dhrs7c	TBEV-1	Uninf-1	3.91395	3.47111	0.173228	0.79254
Dhrs9	TBEV-1	Uninf-1	13.6387	20.4643	-0.585403	0.192904
Dio3	TBEV-1	Uninf-1	2.40703	2.3896	0.010485	0.987288
Dio3os	TBEV-1	Uninf-1	1.44752	1.75928	-0.281402	0.682201
Dkkl1	TBEV-1	Uninf-1	16.4308	21.8579	-0.411752	0.455833
Dlg2	TBEV-1	Uninf-1	1.90148	2.60021	-0.451505	0.456613
Dlx1	TBEV-1	Uninf-1	0.677955	1.13332	-0.741294	0.464924
Dlx1as	TBEV-1	Uninf-1	0.953975	1.84235	-0.949524	0.237104
Dlx2	TBEV-1	Uninf-1	1.94958	3.35743	-0.784194	0.221636
Dlx3	TBEV-1	Uninf-1	24.1836	59.173	-1.29091	0.00359546
Dlx4	TBEV-1	Uninf-1	1.80449	1.58256	0.189331	0.814442
Dlx5	TBEV-1	Uninf-1	1.28854	1.52685	-0.244821	0.738359
Dnahc7b	TBEV-1	Uninf-1	0.142782	0.174911	-0.292807	0.664957
Dnajb13	TBEV-1	Uninf-1	0.669994	1.76579	-1.39809	0.0471535
Dnase1l2	TBEV-1	Uninf-1	36.9429	57.9358	-0.649158	0.147379
Dnase1l3	TBEV-1	Uninf-1	7.16599	11.3912	-0.668682	0.157231
Dnmt3l	TBEV-1	Uninf-1	0.582032	2.47086	-2.08584	0.00352946
Dpp6	TBEV-1	Uninf-1	0.085266	0.109997	-0.367422	0.657251
Dsc2	TBEV-1	Uninf-1	14.069	31.0925	-1.14405	0.00959224
Dsg4	TBEV-1	Uninf-1	22.073	25.9456	-0.233207	0.593662
Dtx1	TBEV-1	Uninf-1	0.28279	0.622196	-1.13764	0.104551
Dupd1	TBEV-1	Uninf-1	0.211171	0.147886	0.513926	0.561299
Dusp1	TBEV-1	Uninf-1	23.5008	40.0089	-0.767611	0.0904465
Dusp14	TBEV-1	Uninf-1	42.3293	89.766	-1.08451	0.0142007
Dusp18	TBEV-1	Uninf-1	2.16381	3.40322	-0.653327	0.247874
Dusp2	TBEV-1	Uninf-1	10.2258	19.407	-0.924363	0.0805876
Dusp6	TBEV-1	Uninf-1	40.0459	34.5232	0.214088	0.624517
E130304F04Rik	TBEV-1	Uninf-1	1.44103	1.36592	0.0772274	0.902407
Ebf2	TBEV-1	Uninf-1	0.217937	0.110107	0.985005	0.181492
Ecm1	TBEV-1	Uninf-1	28.226	36.6159	-0.375446	0.43684
Edar	TBEV-1	Uninf-1	0.724392	0.410159	0.820587	0.228378
Edn1	TBEV-1	Uninf-1	8.24587	10.0218	-0.281398	0.580678
Edn2	TBEV-1	Uninf-1	4.37168	2.71484	0.687321	0.295819
Edn3	TBEV-1	Uninf-1	1.73819	0.301439	2.52765	0.000184733
Ednrb	TBEV-1	Uninf-1	36.9863	17.4115	1.08695	0.0165435
Eef1a2	TBEV-1	Uninf-1	8.3507	11.9058	-0.511696	0.337463
Egr1	TBEV-1	Uninf-1	40.6092	85.102	-1.06739	0.0181448
Ehd2	TBEV-1	Uninf-1	36.5407	30.6294	0.254587	0.56015
Ehf	TBEV-1	Uninf-1	9.77514	17.7693	-0.862198	0.0512056
Eif2c4	TBEV-1	Uninf-1	2.48161	3.87746	-0.643835	0.206862
Elf5	TBEV-1	Uninf-1	11.0525	16.6427	-0.590517	0.249133
Elfn2	TBEV-1	Uninf-1	0.0517367	0.0404131	0.356365	0.67865
Eln	TBEV-1	Uninf-1	12.9677	20.0971	-0.632065	0.15993
Elovl6	TBEV-1	Uninf-1	31.1728	92.6701	-1.57182	0.00236765
Emr4	TBEV-1	Uninf-1	1.09529	1.5438	-0.495173	0.44243
Enah	TBEV-1	Uninf-1	21.8112	31.0892	-0.511344	0.276085
Enc1	TBEV-1	Uninf-1	10.0944	17.3153	-0.778492	0.0789911
Endou	TBEV-1	Uninf-1	21.8159	34.7348	-0.671002	0.136556
Eno3	TBEV-1	Uninf-1	58.051	66.5513	-0.197146	0.662186
Entpd3	TBEV-1	Uninf-1	3.19529	3.64793	-0.191131	0.740375
Epgn	TBEV-1	Uninf-1	12.2122	15.3793	-0.332667	0.506443
Ephb1	TBEV-1	Uninf-1	2.48843	3.05138	-0.294226	0.617696
Eppk1	TBEV-1	Uninf-1	16.8486	25.884	-0.619432	0.194125
Erc2	TBEV-1	Uninf-1	0.113502	0.156357	-0.462126	0.516598
Ero1l	TBEV-1	Uninf-1	36.911	43.1503	-0.22532	0.619473
Esrrg	TBEV-1	Uninf-1	0.108721	0.115109	-0.08237	0.912923
Etv4	TBEV-1	Uninf-1	11.5025	6.05563	0.925598	0.0822605
Expi	TBEV-1	Uninf-1	10.6457	11.3592	-0.0935904	0.885998
Extl1	TBEV-1	Uninf-1	6.55553	8.53769	-0.381133	0.432214
Eya2	TBEV-1	Uninf-1	1.63772	6.01383	-1.8766	0.00221642
F830045P16Rik	TBEV-1	Uninf-1	2.46754	3.19822	-0.374196	0.557007
Fa2h	TBEV-1	Uninf-1	17.9071	51.561	-1.52575	0.000725742
Fabp12	TBEV-1	Uninf-1	0.0928103	0.0745023	0.317	0.70375
Fabp3	TBEV-1	Uninf-1	14.0252	10.7186	0.387905	0.534345
Fads2	TBEV-1	Uninf-1	17.8966	9.34862	0.93686	0.0842245
Fads3	TBEV-1	Uninf-1	26.0469	38.1864	-0.551947	0.207674
Faim2	TBEV-1	Uninf-1	0.161634	0.600712	-1.89394	0.0129302
Fam107a	TBEV-1	Uninf-1	0.174709	0.395644	-1.17925	0.102726
Fam124b	TBEV-1	Uninf-1	0.233118	0.270642	-0.215325	0.767694
Fam135b	TBEV-1	Uninf-1	0.0236751	0.0534927	-1.17597	0.178802
Fam13a	TBEV-1	Uninf-1	2.55483	2.53835	0.00933629	0.986819
Fam164c	TBEV-1	Uninf-1	0.10176	0.117102	-0.202595	0.788052
Fam180a	TBEV-1	Uninf-1	4.09896	6.59502	-0.686119	0.258049
Fam181b	TBEV-1	Uninf-1	0.182617	0.266955	-0.547775	0.492606
Fam19a5	TBEV-1	Uninf-1	0.80582	2.39122	-1.56922	0.0168138
Fam46b	TBEV-1	Uninf-1	25.1439	57.7598	-1.19986	0.00700628
Fam49a	TBEV-1	Uninf-1	20.3751	28.5754	-0.487967	0.283033
Fam55d	TBEV-1	Uninf-1	1.29061	1.12672	0.195924	0.764049
Fam78a	TBEV-1	Uninf-1	0.239132	0.471397	-0.979135	0.16233
Fasn	TBEV-1	Uninf-1	29.7234	39.7015	-0.417594	0.394028
Fat4	TBEV-1	Uninf-1	0.33	0.316396	0.0607347	0.923809
Fblim1	TBEV-1	Uninf-1	7.6233	6.32611	0.269097	0.60854
Fbln1	TBEV-1	Uninf-1	5.60562	9.10964	-0.70052	0.173023
Fbn2	TBEV-1	Uninf-1	1.69425	0.288608	2.55346	2.02536e-05
Fbp1	TBEV-1	Uninf-1	43.7172	29.3194	0.576345	0.203389
Fbxl16	TBEV-1	Uninf-1	0.328683	0.415846	-0.339353	0.630763
Fbxo40	TBEV-1	Uninf-1	0.66199	1.29745	-0.970798	0.149597
Fcgbp	TBEV-1	Uninf-1	12.863	48.421	-1.91241	4.92187e-05
Fcgr4	TBEV-1	Uninf-1	1.99914	1.13322	0.818952	0.233311
Fgf13	TBEV-1	Uninf-1	1.59235	1.57634	0.0145787	0.982258
Fgf18	TBEV-1	Uninf-1	3.32724	4.35476	-0.388267	0.554624
Fgf23	TBEV-1	Uninf-1	1.87294	0.323686	2.53264	0.000380076
Fgf5	TBEV-1	Uninf-1	2.91646	9.75163	-1.74143	0.00191434
Fgfr4	TBEV-1	Uninf-1	0.542895	0.984204	-0.858284	0.208393
Fgl2	TBEV-1	Uninf-1	117.015	53.8989	1.11837	0.0257958
Fhl2	TBEV-1	Uninf-1	11.9757	8.64028	0.47096	0.397065
Fhod3	TBEV-1	Uninf-1	8.89199	13.8719	-0.641587	0.176967
Figf	TBEV-1	Uninf-1	2.07858	3.69089	-0.82837	0.195178
Filip1	TBEV-1	Uninf-1	1.10386	1.09514	0.0114419	0.985694
Fitm1	TBEV-1	Uninf-1	3.89013	3.7217	0.0638566	0.924786
Fkbp5	TBEV-1	Uninf-1	8.80345	21.4419	-1.28429	0.00479936
Flnc	TBEV-1	Uninf-1	24.2948	45.6367	-0.909547	0.0627511
Flrt3	TBEV-1	Uninf-1	32.4497	49.618	-0.612658	0.204678
Fmod	TBEV-1	Uninf-1	2.00356	4.6158	-1.20401	0.0461779
Fosb	TBEV-1	Uninf-1	0.491284	1.08635	-1.14486	0.0899566
Foxd3	TBEV-1	Uninf-1	0.243518	0.361471	-0.569851	0.457034
Foxe1	TBEV-1	Uninf-1	3.33034	3.54147	-0.0886788	0.896912
Foxi3	TBEV-1	Uninf-1	0.144654	0.0987118	0.551312	0.570886
Foxj1	TBEV-1	Uninf-1	0.162857	0.698107	-2.09984	0.00439104
Foxn1	TBEV-1	Uninf-1	6.26674	10.0522	-0.681724	0.198505
Fpr2	TBEV-1	Uninf-1	2.57444	0.601107	2.09856	0.00282649
Fsd2	TBEV-1	Uninf-1	1.53925	1.77132	-0.202597	0.750921
Fut2	TBEV-1	Uninf-1	7.15949	9.201	-0.361934	0.474861
Fut4	TBEV-1	Uninf-1	0.920336	0.982211	-0.0938723	0.887499
Fxyd4	TBEV-1	Uninf-1	19.2461	28.1294	-0.547513	0.429075
Fxyd6	TBEV-1	Uninf-1	9.12742	11.2345	-0.299657	0.581551
Fzd10	TBEV-1	Uninf-1	8.22893	13.9624	-0.76277	0.117174
Fzd5	TBEV-1	Uninf-1	6.72407	14.7206	-1.13043	0.0148825
Fzd9	TBEV-1	Uninf-1	0.215838	0.245415	-0.185275	0.813572
Gabrb2	TBEV-1	Uninf-1	0.236669	0.109753	1.10861	0.112026
Gabrp	TBEV-1	Uninf-1	25.3157	33.5515	-0.406345	0.352963
Gadl1	TBEV-1	Uninf-1	4.64924	2.73671	0.764552	0.169854
Gal3st1	TBEV-1	Uninf-1	3.93961	4.89912	-0.31447	0.673196
Galnt5	TBEV-1	Uninf-1	0.10755	0.0633487	0.763621	0.340464
Galnt6	TBEV-1	Uninf-1	2.72075	3.93148	-0.531068	0.368873
Galntl2	TBEV-1	Uninf-1	1.39798	2.4306	-0.797969	0.220506
Gapdhs	TBEV-1	Uninf-1	0.495388	0.0798889	2.63249	0.00317734
Gas2l1	TBEV-1	Uninf-1	12.4743	20.4967	-0.716433	0.14815
Gas2l3	TBEV-1	Uninf-1	7.37822	6.09468	0.275722	0.550871
Gas6	TBEV-1	Uninf-1	47.1732	46.0322	0.0353241	0.935852
Gata3	TBEV-1	Uninf-1	32.6645	53.9591	-0.724143	0.10189
Gbgt1	TBEV-1	Uninf-1	0.507451	0.559661	-0.141285	0.849846
Gcnt1	TBEV-1	Uninf-1	5.67294	6.01106	-0.0835228	0.864383
Gdap1	TBEV-1	Uninf-1	0.0547972	0.0276532	0.986656	0.263863
Gdnf	TBEV-1	Uninf-1	0.951113	1.10175	-0.212108	0.747407
Gdpd2	TBEV-1	Uninf-1	9.72938	12.65	-0.378718	0.437723
Ggt1	TBEV-1	Uninf-1	9.13376	10.3627	-0.182119	0.733574
Gja1	TBEV-1	Uninf-1	349.383	481.545	-0.462861	0.525653
Gja3	TBEV-1	Uninf-1	1.93978	2.80412	-0.531655	0.42792
Gjb2	TBEV-1	Uninf-1	98.675	187.257	-0.924263	0.0635056
Gjb3	TBEV-1	Uninf-1	16.9146	29.1285	-0.784162	0.104326
Gjb6	TBEV-1	Uninf-1	23.535	35.8308	-0.606392	0.218933
Gkn1	TBEV-1	Uninf-1	0.0288019	0.114504	-1.99116	0.0760522
Gkn3	TBEV-1	Uninf-1	0.0540357	0.239616	-2.14874	0.053805
Gldc	TBEV-1	Uninf-1	0.709936	1.07429	-0.597623	0.36736
Gldn	TBEV-1	Uninf-1	1.88671	2.30043	-0.286031	0.62681
Glt25d2	TBEV-1	Uninf-1	0.191539	0.241544	-0.334648	0.640494
Gm10024	TBEV-1	Uninf-1	41.4524	33.3691	0.312943	0.585868
Gm10046	TBEV-1	Uninf-1	10.4218	6.17304	0.755551	0.246762
Gm10100	TBEV-1	Uninf-1	25.2445	32.7641	-0.376147	0.561357
Gm10142	TBEV-1	Uninf-1	12.111	16.9966	-0.488928	0.469406
Gm10229	TBEV-1	Uninf-1	1462.07	1166.96	0.325257	0.540788
Gm10272	TBEV-1	Uninf-1	28.064	35.6694	-0.345966	0.58414
Gm10318	TBEV-1	Uninf-1	41.3364	42.0138	-0.0234505	0.963252
Gm11554	TBEV-1	Uninf-1	4.90573	50.9911	-3.37771	0.0142223
Gm11559	TBEV-1	Uninf-1	149.638	236.285	-0.659051	0.140393
Gm11562	TBEV-1	Uninf-1	237.955	247.523	-0.0568738	0.897106
Gm11563	TBEV-1	Uninf-1	61.8972	120.776	-0.964388	0.0304905
Gm11564	TBEV-1	Uninf-1	15.1839	89.3105	-2.55629	5.49982e-06
Gm11565	TBEV-1	Uninf-1	102.356	49.445	1.0497	0.021416
Gm11567	TBEV-1	Uninf-1	119.919	287.112	-1.25955	0.00481295
Gm11568	TBEV-1	Uninf-1	96.331	190.019	-0.980072	0.0262286
Gm11569	TBEV-1	Uninf-1	5.45106	52.6413	-3.27159	0.00242603
Gm11570	TBEV-1	Uninf-1	91.4461	57.1258	0.678779	0.121876
Gm11595	TBEV-1	Uninf-1	20.5794	85.8048	-2.05986	4.53021e-05
Gm11596	TBEV-1	Uninf-1	8.23365	71.3729	-3.11577	1.54964e-07
Gm11937	TBEV-1	Uninf-1	52.5215	47.9537	0.131266	0.827442
Gm11938	TBEV-1	Uninf-1	348.944	420.361	-0.268633	0.54433
Gm11961	TBEV-1	Uninf-1	0.464967	0.165757	1.48806	0.0633148
Gm1574	TBEV-1	Uninf-1	0.0449397	0.0799177	-0.830525	0.407563
Gm19402	TBEV-1	Uninf-1	50.3772	66.8719	-0.408629	0.403459
Gm19668	TBEV-1	Uninf-1	14.46	22.8936	-0.662877	0.276443
Gm2083,Mup19	TBEV-1	Uninf-1	297.808	169.342	0.814443	0.0766064
Gm2696	TBEV-1	Uninf-1	75.0914	51.4567	0.545289	0.269364
Gm3285	TBEV-1	Uninf-1	50.1345	44.6626	0.166736	0.753808
Gm4265	TBEV-1	Uninf-1	0.384296	0.752515	-0.969502	0.219049
Gm5084	TBEV-1	Uninf-1	2.39618	3.37008	-0.492047	0.391448
Gm5150	TBEV-1	Uninf-1	1.42623	0.517547	1.46244	0.0454215
Gm5547	TBEV-1	Uninf-1	3.13121	2.06965	0.597333	0.414103
Gm5577	TBEV-1	Uninf-1	1.16598	1.16779	-0.00223782	0.997417
Gm6307	TBEV-1	Uninf-1	0.542738	0.401755	0.43394	0.561677
Gm8221	TBEV-1	Uninf-1	0.192284	0.14694	0.388012	0.573902
Gm872	TBEV-1	Uninf-1	0.363934	0.453505	-0.317442	0.656881
Gm889	TBEV-1	Uninf-1	0.294646	0.378482	-0.361242	0.644143
Gm8909	TBEV-1	Uninf-1	22.1384	38.9823	-0.816268	0.0842808
Gm9705	TBEV-1	Uninf-1	2.03478	2.84163	-0.481846	0.445836
Gm98	TBEV-1	Uninf-1	0.617176	0.688453	-0.157676	0.811597
Gmpr	TBEV-1	Uninf-1	1.76313	1.78236	-0.0156499	0.981439
Gnai1	TBEV-1	Uninf-1	14.2088	14.0957	0.0115296	0.979511
Gnaz	TBEV-1	Uninf-1	0.163331	0.203439	-0.316798	0.686487
Gnmt	TBEV-1	Uninf-1	24.0754	2.91461	3.04619	3.45325e-07
Golga7b	TBEV-1	Uninf-1	9.79821	11.3568	-0.212966	0.674251
Gp49a	TBEV-1	Uninf-1	12.8053	5.73761	1.15822	0.0430357
Gp5	TBEV-1	Uninf-1	0.703509	2.05539	-1.54677	0.0230544
Gpa33	TBEV-1	Uninf-1	0.118693	0.57596	-2.27873	0.00290864
Gpc3	TBEV-1	Uninf-1	54.0088	14.3513	1.91201	3.42434e-05
Gpd1	TBEV-1	Uninf-1	28.1129	20.285	0.470819	0.28623
Gpnmb	TBEV-1	Uninf-1	21.3117	49.2281	-1.20784	0.00674128
Gpr1	TBEV-1	Uninf-1	0.38475	0.719245	-0.902562	0.218908
Gpr110	TBEV-1	Uninf-1	0.067792	0.210671	-1.6358	0.0355585
Gpr143	TBEV-1	Uninf-1	3.40176	0.99783	1.76942	0.00827297
Gpr156	TBEV-1	Uninf-1	0.21284	0.258883	-0.282531	0.688569
Gpr35	TBEV-1	Uninf-1	3.021	1.2551	1.26722	0.0601406
Gpr37l1	TBEV-1	Uninf-1	0.107537	0.236677	-1.13809	0.16178
Gprc5a	TBEV-1	Uninf-1	5.15441	9.34833	-0.858901	0.13151
Gprc5d	TBEV-1	Uninf-1	206.612	226.655	-0.133574	0.786383
Gprin2	TBEV-1	Uninf-1	2.37226	2.86933	-0.274452	0.677241
Gpt	TBEV-1	Uninf-1	9.93808	11.4712	-0.206977	0.702645
Gpx2	TBEV-1	Uninf-1	11.5905	20.4696	-0.82054	0.140108
Gpx3	TBEV-1	Uninf-1	69.045	35.3115	0.967399	0.0287181
Grem1	TBEV-1	Uninf-1	6.40162	7.0858	-0.146494	0.801565
Grhl3	TBEV-1	Uninf-1	6.99444	12.9061	-0.883773	0.0728209
Gria2	TBEV-1	Uninf-1	0.414906	0.166837	1.31435	0.129455
Grik1	TBEV-1	Uninf-1	0.647748	0.0551743	3.55336	3.72576e-06
Gsdma	TBEV-1	Uninf-1	44.9035	70.2018	-0.64468	0.152541
Gsdma2	TBEV-1	Uninf-1	0.383233	1.0478	-1.45107	0.0413733
Gsg1l	TBEV-1	Uninf-1	0.0898547	0.180689	-1.00784	0.189875
Gsta2	TBEV-1	Uninf-1	2.08597	3.15158	-0.595357	0.380222
Gucy1a3	TBEV-1	Uninf-1	0.413874	0.445935	-0.107642	0.873832
Gucy1b3	TBEV-1	Uninf-1	0.809091	0.569993	0.505358	0.47238
Gucy2c	TBEV-1	Uninf-1	0.395677	0.52329	-0.403287	0.584416
H19	TBEV-1	Uninf-1	24.996	29.3239	-0.23038	0.600685
H2-Ab1	TBEV-1	Uninf-1	128.056	189.652	-0.56658	0.204453
H2-M2	TBEV-1	Uninf-1	6.99235	12.4762	-0.835329	0.126629
H2-M5	TBEV-1	Uninf-1	2.6982	4.06691	-0.591936	0.370927
H2-Q10	TBEV-1	Uninf-1	29.9305	46.1279	-0.624023	0.166522
H2-Q6	TBEV-1	Uninf-1	57.1587	101.412	-0.827183	0.0629091
Hal	TBEV-1	Uninf-1	34.3538	38.2749	-0.155929	0.721336
Hamp2	TBEV-1	Uninf-1	17.5031	33.9343	-0.955134	0.120301
Hapln3	TBEV-1	Uninf-1	3.40922	1.15152	1.5659	0.020563
Has1	TBEV-1	Uninf-1	2.49956	5.70116	-1.18958	0.0570557
Hbb-b1,Hbb-b2	TBEV-1	Uninf-1	25.7368	31.7031	-0.300791	0.673974
Hbegf	TBEV-1	Uninf-1	7.11371	10.2546	-0.527597	0.312768
Hepacam2	TBEV-1	Uninf-1	0.333753	0.761661	-1.19037	0.0911078
Hephl1	TBEV-1	Uninf-1	15.0521	17.8109	-0.242796	0.578582
Herpud1	TBEV-1	Uninf-1	20.1613	32.5309	-0.690222	0.131363
Hes2	TBEV-1	Uninf-1	1.34587	0.864088	0.639289	0.3416
Heyl	TBEV-1	Uninf-1	3.69405	6.26472	-0.762047	0.13879
Hfe2	TBEV-1	Uninf-1	2.70113	2.59652	0.0569837	0.929887
Hhatl	TBEV-1	Uninf-1	3.64632	4.3725	-0.262017	0.706803
Hhipl1	TBEV-1	Uninf-1	0.452918	0.371819	0.284649	0.693937
Hist1h2ac	TBEV-1	Uninf-1	0.925509	0.507606	0.866538	0.20687
Hk1	TBEV-1	Uninf-1	6.98201	11.8046	-0.757635	0.118741
Hlf	TBEV-1	Uninf-1	2.64191	4.14524	-0.649874	0.212811
Hmgcll1	TBEV-1	Uninf-1	0.0539906	0.0272527	0.986309	0.278005
Hoxb9	TBEV-1	Uninf-1	1.46565	2.92611	-0.997443	0.119736
Hoxc10	TBEV-1	Uninf-1	0.186399	0.489301	-1.39233	0.0640584
Hoxc13	TBEV-1	Uninf-1	22.1717	44.8631	-1.01681	0.0221774
Hoxd9	TBEV-1	Uninf-1	1.35533	1.70858	-0.334154	0.620478
Hp	TBEV-1	Uninf-1	172.601	108.652	0.667726	0.137495
Hpgds	TBEV-1	Uninf-1	9.35549	10.1954	-0.124033	0.786413
Hpx	TBEV-1	Uninf-1	1.08756	0.803403	0.436899	0.530862
Hrasls	TBEV-1	Uninf-1	0.400624	0.319951	0.324398	0.646009
Hrc	TBEV-1	Uninf-1	4.84153	5.43727	-0.167419	0.761527
Hrnr	TBEV-1	Uninf-1	21.963	16.6769	0.397224	0.392217
Hs3st3b1	TBEV-1	Uninf-1	2.65628	3.92475	-0.563194	0.285568
Hs3st5	TBEV-1	Uninf-1	0.104696	0.10325	0.0200645	0.980665
Hs3st6	TBEV-1	Uninf-1	2.33324	4.99461	-1.09804	0.101318
Hsd3b6	TBEV-1	Uninf-1	2.77007	6.85603	-1.30745	0.0302785
Hspa1a	TBEV-1	Uninf-1	60.8365	120.85	-0.990208	0.03244
Hspa1b	TBEV-1	Uninf-1	78.2169	172.103	-1.13772	0.0186616
Htr5b	TBEV-1	Uninf-1	0.518987	0.335905	0.627645	0.394897
Htra1	TBEV-1	Uninf-1	33.2586	39.5388	-0.249542	0.57089
Hunk	TBEV-1	Uninf-1	1.85092	1.9216	-0.0540655	0.927227
Idi2	TBEV-1	Uninf-1	0.0814627	0.322165	-1.98359	0.0116504
Ifi204	TBEV-1	Uninf-1	29.8714	13.3911	1.15749	0.0101255
Ifitm6	TBEV-1	Uninf-1	26.0945	36.2113	-0.472694	0.411277
Igf2	TBEV-1	Uninf-1	0.658534	0.678885	-0.0439093	0.956703
Igfbp2	TBEV-1	Uninf-1	19.7493	15.7351	0.327815	0.533688
Igfbp3	TBEV-1	Uninf-1	20.6333	39.1475	-0.923946	0.0373522
Igfbp5	TBEV-1	Uninf-1	31.148	33.7688	-0.116551	0.798467
Igfbp6	TBEV-1	Uninf-1	27.6731	22.1553	0.320832	0.512446
Ikzf2	TBEV-1	Uninf-1	4.51617	6.00039	-0.409956	0.356964
Il10	TBEV-1	Uninf-1	0.834981	0.263126	1.66599	0.0268063
Il12rb2	TBEV-1	Uninf-1	2.23035	3.69521	-0.728386	0.221878
Il19	TBEV-1	Uninf-1	0.296051	0.109914	1.42947	0.109603
Il20ra	TBEV-1	Uninf-1	5.16956	7.32858	-0.503492	0.367144
Il20rb	TBEV-1	Uninf-1	14.5223	26.502	-0.867831	0.0558275
Il22ra2	TBEV-1	Uninf-1	1.93361	3.50208	-0.856915	0.166011
Il25	TBEV-1	Uninf-1	0.236635	1.49775	-2.66206	0.00065728
Il34	TBEV-1	Uninf-1	8.89954	13.2788	-0.577322	0.31589
Il6	TBEV-1	Uninf-1	2.86012	2.73101	0.0666411	0.920014
Il6ra	TBEV-1	Uninf-1	8.10153	16.6469	-1.03899	0.0259722
Ipmk	TBEV-1	Uninf-1	6.11326	10.0173	-0.71248	0.118167
Irs1	TBEV-1	Uninf-1	4.86877	4.50161	0.113116	0.804356
Isl1	TBEV-1	Uninf-1	0.295317	0.164378	0.845247	0.260304
Islr2	TBEV-1	Uninf-1	0.0279831	0.0658598	-1.23484	0.304741
Itgb1bp2	TBEV-1	Uninf-1	2.95626	3.60616	-0.28669	0.66035
Itgb7	TBEV-1	Uninf-1	1.3702	2.15676	-0.654479	0.315768
Itm2a	TBEV-1	Uninf-1	20.4643	11.6029	0.818624	0.102227
Itpkb	TBEV-1	Uninf-1	10.205	17.6939	-0.793976	0.0781802
Itpr2	TBEV-1	Uninf-1	3.83449	6.05219	-0.658423	0.15392
Jph1	TBEV-1	Uninf-1	1.68371	2.23183	-0.406583	0.493193
Jph2	TBEV-1	Uninf-1	2.80406	3.23135	-0.20462	0.741446
Jsrp1	TBEV-1	Uninf-1	3.82396	6.73229	-0.81603	0.206399
Kalrn	TBEV-1	Uninf-1	2.48064	3.40104	-0.455264	0.466731
Kazald1	TBEV-1	Uninf-1	3.13653	1.78906	0.809968	0.228463
Kbtbd5	TBEV-1	Uninf-1	33.4745	48.802	-0.543878	0.214442
Kcna1	TBEV-1	Uninf-1	0.427485	0.77488	-0.858099	0.178327
Kcna2	TBEV-1	Uninf-1	0.46609	0.549293	-0.236967	0.706101
Kcna6	TBEV-1	Uninf-1	0.196323	0.298841	-0.606149	0.383929
Kcna7	TBEV-1	Uninf-1	1.00727	1.08527	-0.107604	0.871207
Kcnb1	TBEV-1	Uninf-1	0.37626	0.216588	0.796777	0.229415
Kcne1	TBEV-1	Uninf-1	4.13967	10.7324	-1.37439	0.0100745
Kcnf1	TBEV-1	Uninf-1	0.157937	0.0918192	0.782481	0.297256
Kcng1	TBEV-1	Uninf-1	0.142812	0.109403	0.384465	0.644657
Kcng2	TBEV-1	Uninf-1	0.660447	0.513307	0.363621	0.603033
Kcnh1	TBEV-1	Uninf-1	1.74913	2.91623	-0.737467	0.185479
Kcnh2	TBEV-1	Uninf-1	0.118385	0.111197	0.0903684	0.907372
Kcnj11	TBEV-1	Uninf-1	0.493832	0.586444	-0.247973	0.750743
Kcnj16	TBEV-1	Uninf-1	0.570302	0.873353	-0.614839	0.431273
Kcnj2	TBEV-1	Uninf-1	4.47504	6.31238	-0.496283	0.300511
Kcnj8	TBEV-1	Uninf-1	0.944284	0.742608	0.34662	0.613681
Kcnk16	TBEV-1	Uninf-1	3.94881	5.29256	-0.422548	0.525752
Kcnn3	TBEV-1	Uninf-1	0.117815	0.191469	-0.700588	0.318189
Kcns1	TBEV-1	Uninf-1	0.402191	0.178407	1.17271	0.117179
Kctd12	TBEV-1	Uninf-1	12.0432	24.7412	-1.0387	0.0194761
Kdr	TBEV-1	Uninf-1	1.37253	1.41751	-0.0465212	0.938985
Kera	TBEV-1	Uninf-1	0.724019	0.643445	0.170211	0.806215
Kif11	TBEV-1	Uninf-1	9.70001	6.43347	0.592389	0.192018
Kif21b	TBEV-1	Uninf-1	1.32278	2.82465	-1.0945	0.0399404
Kif22	TBEV-1	Uninf-1	7.40753	4.58036	0.693532	0.222371
Kif26a	TBEV-1	Uninf-1	3.4461	3.90852	-0.181658	0.718107
Kif2c	TBEV-1	Uninf-1	4.06204	2.77893	0.547675	0.34763
Kit	TBEV-1	Uninf-1	3.85499	2.81367	0.454274	0.418581
Klf2	TBEV-1	Uninf-1	2.99151	4.16417	-0.477155	0.462081
Klf4	TBEV-1	Uninf-1	47.5073	80.1459	-0.75448	0.0961709
Klf5	TBEV-1	Uninf-1	11.2742	19.1573	-0.764869	0.136906
Klf9	TBEV-1	Uninf-1	9.18729	14.5331	-0.661631	0.156029
Klhl31	TBEV-1	Uninf-1	1.09064	1.26328	-0.211999	0.730094
Klhl33	TBEV-1	Uninf-1	0.712921	0.653023	0.126608	0.858601
Klhl38	TBEV-1	Uninf-1	0.263081	0.51022	-0.955612	0.188517
Klk10	TBEV-1	Uninf-1	124.434	191.718	-0.623605	0.166399
Klk13	TBEV-1	Uninf-1	4.06793	2.24897	0.85503	0.203921
Klk6	TBEV-1	Uninf-1	28.6193	38.9316	-0.443953	0.364153
Kprp	TBEV-1	Uninf-1	29.428	65.173	-1.14708	0.00959782
Krt1	TBEV-1	Uninf-1	103.899	174.776	-0.750325	0.130943
Krt10	TBEV-1	Uninf-1	407.566	871.395	-1.09629	0.135868
Krt15	TBEV-1	Uninf-1	326.241	578.233	-0.825713	0.173619
Krt18	TBEV-1	Uninf-1	3.6375	5.71515	-0.651844	0.295408
Krt2	TBEV-1	Uninf-1	0.962169	0.187028	2.36304	0.000912991
Krt24	TBEV-1	Uninf-1	0.243439	0.38646	-0.666759	0.376551
Krt25	TBEV-1	Uninf-1	2184.77	1819.73	0.263757	0.809099
Krt26	TBEV-1	Uninf-1	142.241	302.584	-1.089	0.058962
Krt27	TBEV-1	Uninf-1	1208.28	1803.76	-0.578053	0.525499
Krt28	TBEV-1	Uninf-1	211.228	532.135	-1.33299	0.0152726
Krt31	TBEV-1	Uninf-1	165.621	167.19	-0.0136029	0.976859
Krt32	TBEV-1	Uninf-1	73.5347	36.1397	1.02484	0.0200828
Krt33a	TBEV-1	Uninf-1	524.304	415.313	0.336205	0.575658
Krt33b	TBEV-1	Uninf-1	258.359	166.32	0.635415	0.192347
Krt34	TBEV-1	Uninf-1	297.031	294.264	0.0135025	0.979402
Krt35	TBEV-1	Uninf-1	216.527	164.119	0.399805	0.40718
Krt36	TBEV-1	Uninf-1	16.4191	9.39919	0.804767	0.12224
Krt39	TBEV-1	Uninf-1	7.26423	10.8468	-0.578388	0.300769
Krt40	TBEV-1	Uninf-1	18.0249	12.2486	0.557374	0.284574
Krt42	TBEV-1	Uninf-1	0.465879	0.616322	-0.403729	0.580083
Krt6a	TBEV-1	Uninf-1	204.957	381.32	-0.895681	0.122318
Krt6b	TBEV-1	Uninf-1	23.1464	33.9912	-0.554373	0.208986
Krt71	TBEV-1	Uninf-1	2336.08	2842.77	-0.283208	0.840959
Krt72-ps	TBEV-1	Uninf-1	182.732	605.842	-1.72921	0.00242707
Krt73	TBEV-1	Uninf-1	209.942	296.592	-0.498489	0.363978
Krt75	TBEV-1	Uninf-1	135.026	173.762	-0.363875	0.502618
Krt77	TBEV-1	Uninf-1	197.585	486.045	-1.29862	0.0223804
Krt78	TBEV-1	Uninf-1	6.67384	13.9	-1.0585	0.0240086
Krt8	TBEV-1	Uninf-1	2.50544	2.32342	0.108814	0.867139
Krt81	TBEV-1	Uninf-1	179.787	203.978	-0.182125	0.929904
Krt82	TBEV-1	Uninf-1	20.8933	13.1904	0.663552	0.158929
Krt83	TBEV-1	Uninf-1	73.9705	96.2837	-0.380342	0.911851
Krt84	TBEV-1	Uninf-1	10.8176	29.9844	-1.47083	0.001545
Krt85	TBEV-1	Uninf-1	163.814	184.366	-0.170514	0.936023
Krt86	TBEV-1	Uninf-1	150.299	210.256	-0.484312	0.78666
Krtap1-3	TBEV-1	Uninf-1	119.744	240.41	-1.00554	0.0228104
Krtap1-4	TBEV-1	Uninf-1	84.8501	213.979	-1.33448	0.00275571
Krtap1-5	TBEV-1	Uninf-1	505.227	323.815	0.641762	0.197335
Krtap10-10	TBEV-1	Uninf-1	45.6745	39.3308	0.215729	0.640504
Krtap10-4	TBEV-1	Uninf-1	72.3264	71.665	0.0132536	0.977099
Krtap11-1	TBEV-1	Uninf-1	556.355	506.885	0.134347	0.792283
Krtap12-1	TBEV-1	Uninf-1	60.4317	56.0425	0.108784	0.828385
Krtap13-1	TBEV-1	Uninf-1	210.266	216.074	-0.0393099	0.928549
Krtap14	TBEV-1	Uninf-1	481.571	574.455	-0.254445	0.607943
Krtap15	TBEV-1	Uninf-1	870.779	901.058	-0.0493134	0.929876
Krtap16-1	TBEV-1	Uninf-1	326.755	36.1271	3.17706	3.24819e-10
Krtap16-10b	TBEV-1	Uninf-1	514.742	199.675	1.3662	0.00207706
Krtap16-2	TBEV-1	Uninf-1	140.169	3.40804	5.36208	0
Krtap16-3	TBEV-1	Uninf-1	696.185	160.042	2.12102	3.40724e-06
Krtap16-4	TBEV-1	Uninf-1	289.422	23.651	3.6132	4.26531e-10
Krtap16-5	TBEV-1	Uninf-1	539.641	119.078	2.18009	1.74813e-06
Krtap16-7	TBEV-1	Uninf-1	412.32	102.614	2.00654	9.49012e-06
Krtap16-8	TBEV-1	Uninf-1	629.029	564.717	0.155598	0.739793
Krtap17-1	TBEV-1	Uninf-1	174.821	133.73	0.386555	0.376932
Krtap2-4	TBEV-1	Uninf-1	226.886	260.963	-0.201878	0.646692
Krtap20-2	TBEV-1	Uninf-1	32.1731	8.82089	1.86686	0.00297431
Krtap22-2	TBEV-1	Uninf-1	979.56	859.024	0.189435	0.673304
Krtap24-1	TBEV-1	Uninf-1	41.4648	31.6872	0.387987	0.386454
Krtap26-1	TBEV-1	Uninf-1	64.6806	123.311	-0.930897	0.0364708
Krtap27-1	TBEV-1	Uninf-1	11.158	5.49052	1.02306	0.114701
Krtap3-1	TBEV-1	Uninf-1	476.128	569.033	-0.257163	0.570447
Krtap3-2	TBEV-1	Uninf-1	143.258	193.206	-0.431524	0.329952
Krtap3-3	TBEV-1	Uninf-1	343.8	396.659	-0.20633	0.650358
Krtap31-1	TBEV-1	Uninf-1	22.9302	24.0746	-0.0702629	0.894885
Krtap31-2	TBEV-1	Uninf-1	30.2286	14.0854	1.10171	0.0475932
Krtap4-1	TBEV-1	Uninf-1	100.536	166.635	-0.728979	0.0968168
Krtap4-13	TBEV-1	Uninf-1	11.4271	95.81	-3.06772	5.36276e-05
Krtap4-16	TBEV-1	Uninf-1	61.2212	110.348	-0.849957	0.0611282
Krtap4-2	TBEV-1	Uninf-1	57.435	124.099	-1.11149	0.0139491
Krtap4-6	TBEV-1	Uninf-1	86.8156	106.486	-0.294638	0.510446
Krtap4-7	TBEV-1	Uninf-1	98.2231	167.46	-0.769682	0.0798516
Krtap4-8	TBEV-1	Uninf-1	36.0872	78.6979	-1.12484	0.0387215
Krtap4-9	TBEV-1	Uninf-1	10.4247	53.9009	-2.3703	2.0338e-05
Krtap5-1	TBEV-1	Uninf-1	46.8622	70.0094	-0.579124	0.256274
Krtap5-2	TBEV-1	Uninf-1	54.0089	18.3891	1.55435	0.00141006
Krtap5-3	TBEV-1	Uninf-1	4.33944	0.40953	3.40547	1.35135e-06
Krtap5-4	TBEV-1	Uninf-1	53.2131	58.8864	-0.146153	0.753887
Krtap5-5	TBEV-1	Uninf-1	77.7939	74.1516	0.0691792	0.875545
Krtap6-1	TBEV-1	Uninf-1	506.639	357.132	0.504501	0.259521
Krtap6-2	TBEV-1	Uninf-1	402.123	161.066	1.31998	0.0032016
Krtap7-1	TBEV-1	Uninf-1	1555.2	2015.19	-0.373816	0.53132
Krtap8-1	TBEV-1	Uninf-1	2999.48	2965.95	0.0162181	0.980943
Krtap8-2	TBEV-1	Uninf-1	293.185	66.9825	2.12996	5.65122e-06
Krtap9-1	TBEV-1	Uninf-1	103.151	157.075	-0.606696	0.187732
Krtap9-3	TBEV-1	Uninf-1	286.877	359.687	-0.32631	0.468699
Krtap9-5	TBEV-1	Uninf-1	10.4896	5.96239	0.814997	0.194992
Ky	TBEV-1	Uninf-1	0.695079	0.582886	0.253963	0.701321
Lama1	TBEV-1	Uninf-1	0.61042	1.14351	-0.905595	0.13299
Lamb2	TBEV-1	Uninf-1	10.2703	12.9929	-0.339245	0.443342
Lamb3	TBEV-1	Uninf-1	9.17463	16.9988	-0.889711	0.0494325
Lamc3	TBEV-1	Uninf-1	2.26604	2.39676	-0.0809121	0.88484
Lap3	TBEV-1	Uninf-1	98.829	105.443	-0.093457	0.84364
Laptm5	TBEV-1	Uninf-1	10.3495	14.6767	-0.503967	0.318827
Lbx1	TBEV-1	Uninf-1	0.175559	0.113438	0.630052	0.536436
Lce1a1	TBEV-1	Uninf-1	119.186	138.44	-0.216046	0.62382
Lce1a2	TBEV-1	Uninf-1	61.5992	72.7707	-0.240446	0.614003
Lce1b	TBEV-1	Uninf-1	114.762	114.383	0.00477237	0.991577
Lce1c	TBEV-1	Uninf-1	74.8528	82.8404	-0.146278	0.750519
Lce1d	TBEV-1	Uninf-1	72.0578	61.1714	0.236297	0.622127
Lce1e	TBEV-1	Uninf-1	16.7046	16.3675	0.0294115	0.96155
Lce1i	TBEV-1	Uninf-1	21.4257	21.886	-0.030666	0.958243
Lce1l	TBEV-1	Uninf-1	38.3036	40.2095	-0.0700564	0.896325
Lce1m	TBEV-1	Uninf-1	228.063	317.869	-0.479	0.285296
Lce3c	TBEV-1	Uninf-1	1.43967	11.6676	-3.0187	1.90872e-05
Lcn2	TBEV-1	Uninf-1	10.7377	9.56657	0.166611	0.786767
Ldb2	TBEV-1	Uninf-1	1.00379	1.40232	-0.482358	0.522388
Ldb3	TBEV-1	Uninf-1	17.39	18.1986	-0.0655695	0.915579
Lef1	TBEV-1	Uninf-1	3.30382	4.41189	-0.417262	0.488938
Lgr6	TBEV-1	Uninf-1	2.93564	3.40681	-0.214746	0.716461
Lhpp	TBEV-1	Uninf-1	10.0201	14.8163	-0.564288	0.286649
Lifr	TBEV-1	Uninf-1	5.12488	7.26557	-0.503558	0.342597
Lilrb4	TBEV-1	Uninf-1	20.581	6.9131	1.57391	0.00317712
Limch1	TBEV-1	Uninf-1	2.07557	1.82184	0.188111	0.748622
Lingo1	TBEV-1	Uninf-1	1.14999	1.90876	-0.731014	0.261964
Lingo3	TBEV-1	Uninf-1	0.130626	0.0854538	0.612226	0.449236
Lipn	TBEV-1	Uninf-1	10.6091	9.03216	0.232159	0.671842
Lman1l	TBEV-1	Uninf-1	0.386423	0.875674	-1.18021	0.100074
Lmod1	TBEV-1	Uninf-1	0.937468	1.47196	-0.650897	0.309782
Lmod2	TBEV-1	Uninf-1	18.1725	28.6675	-0.657659	0.143011
Lmod3	TBEV-1	Uninf-1	3.44916	3.09839	0.154726	0.794507
Lmtk3	TBEV-1	Uninf-1	0.47671	0.904175	-0.92349	0.168823
Lor	TBEV-1	Uninf-1	140.996	425.645	-1.594	0.000940012
Lpcat4	TBEV-1	Uninf-1	5.73662	8.09574	-0.496962	0.391871
Lpin3	TBEV-1	Uninf-1	10.9626	17.9868	-0.714349	0.130493
Lrat	TBEV-1	Uninf-1	7.47981	4.76305	0.651116	0.166476
Lrp2bp	TBEV-1	Uninf-1	0.272982	0.197567	0.466464	0.517428
Lrp4	TBEV-1	Uninf-1	6.15096	9.67632	-0.653647	0.191696
Lrp8	TBEV-1	Uninf-1	0.551593	1.00512	-0.865692	0.205123
Lrrc15	TBEV-1	Uninf-1	49.8105	95.853	-0.944374	0.0638916
Lrrc17	TBEV-1	Uninf-1	0.926701	0.8374	0.146187	0.838716
Lrrc30	TBEV-1	Uninf-1	0.359979	0.349652	0.041993	0.95491
Lrrc38	TBEV-1	Uninf-1	0.113572	0.215001	-0.920736	0.255971
Lrrn2	TBEV-1	Uninf-1	0.698027	1.67867	-1.26596	0.0561423
Lrrn3	TBEV-1	Uninf-1	1.0073	0.772791	0.382343	0.56432
Lrrtm1	TBEV-1	Uninf-1	0.268397	0.136451	0.975986	0.246708
Lsamp	TBEV-1	Uninf-1	0.488901	0.515371	-0.076069	0.912746
Ltbp2	TBEV-1	Uninf-1	1.84266	2.97044	-0.688887	0.216649
Ltf	TBEV-1	Uninf-1	0.0665178	0.00591563	3.49114	0.0134826
Lum	TBEV-1	Uninf-1	111.81	64.5403	0.792777	0.0826131
Ly6g6d	TBEV-1	Uninf-1	125.68	102.278	0.297259	0.509294
Ly6k	TBEV-1	Uninf-1	0.336195	1.00024	-1.57298	0.0502516
Lyg2	TBEV-1	Uninf-1	78.7846	30.4134	1.37321	0.00220776
Lynx1	TBEV-1	Uninf-1	3.08463	3.24601	-0.07357	0.896997
Lzts1	TBEV-1	Uninf-1	2.44442	2.74336	-0.166452	0.79713
Mafa	TBEV-1	Uninf-1	0.250009	0.933713	-1.901	0.0202152
Magee2	TBEV-1	Uninf-1	0.200246	0.0992079	1.01325	0.202424
Mall	TBEV-1	Uninf-1	10.0756	12.2837	-0.285879	0.580835
Man1a	TBEV-1	Uninf-1	12.9966	12.9109	0.00954468	0.98299
Man1c1	TBEV-1	Uninf-1	3.43548	3.36716	0.0289794	0.958124
Maob	TBEV-1	Uninf-1	4.24631	4.04906	0.0686227	0.906811
Marcksl1	TBEV-1	Uninf-1	31.9027	56.1127	-0.814649	0.0698439
Mark1	TBEV-1	Uninf-1	3.8995	7.39911	-0.924063	0.0642005
Marveld1	TBEV-1	Uninf-1	14.2333	14.722	-0.0487035	0.916899
Matn4	TBEV-1	Uninf-1	6.75716	1.27505	2.40586	0.000260164
Mb	TBEV-1	Uninf-1	23.1387	29.8934	-0.369519	0.533071
Mboat2	TBEV-1	Uninf-1	12.4486	14.3717	-0.207247	0.660706
Mbp	TBEV-1	Uninf-1	7.77405	11.399	-0.552169	0.423194
Mc1r	TBEV-1	Uninf-1	4.60437	0.575353	3.00048	1.00302e-06
Mcoln2	TBEV-1	Uninf-1	11.2345	5.32203	1.07789	0.0526596
Me1	TBEV-1	Uninf-1	31.8801	55.3061	-0.794782	0.0843796
Mef2c	TBEV-1	Uninf-1	5.61236	3.93961	0.510555	0.31633
Megf6	TBEV-1	Uninf-1	2.50486	3.98786	-0.670885	0.197228
Meox2	TBEV-1	Uninf-1	2.01794	1.66118	0.280675	0.664988
Mettl7a1	TBEV-1	Uninf-1	10.8693	10.7643	0.0140045	0.978393
Mex3a	TBEV-1	Uninf-1	2.17923	2.35861	-0.114118	0.84008
Mfap4	TBEV-1	Uninf-1	87.2805	60.7042	0.523863	0.231332
Mfap5	TBEV-1	Uninf-1	28.6733	8.28378	1.79135	0.000715042
Mgat4a	TBEV-1	Uninf-1	6.66043	11.5068	-0.788799	0.0753087
Miat	TBEV-1	Uninf-1	2.52411	1.50096	0.749889	0.174139
Micu1	TBEV-1	Uninf-1	15.3017	19.0301	-0.314591	0.493289
Mira	TBEV-1	Uninf-1	6.19793	8.88742	-0.519978	0.42002
Mki67	TBEV-1	Uninf-1	16.4853	13.7032	0.266667	0.562404
Mlana	TBEV-1	Uninf-1	64.2283	24.7285	1.37703	0.0155077
Mlph	TBEV-1	Uninf-1	1.98572	1.61516	0.297985	0.625658
Mmp15	TBEV-1	Uninf-1	1.54704	2.05046	-0.406437	0.516397
Mmp17	TBEV-1	Uninf-1	0.390874	1.00767	-1.36625	0.0454456
Mmp19	TBEV-1	Uninf-1	15.9382	4.87877	1.7079	0.00464694
Mmp20	TBEV-1	Uninf-1	0.0245037	0.118083	-2.26873	0.0114837
Mmp28	TBEV-1	Uninf-1	1.53359	1.82602	-0.25179	0.736451
Mmp3	TBEV-1	Uninf-1	37.2139	18.8557	0.980841	0.03042
Mmp8	TBEV-1	Uninf-1	0.73175	0.189924	1.94593	0.00692122
Mmp9	TBEV-1	Uninf-1	1.31299	1.96486	-0.581571	0.369974
Mn1	TBEV-1	Uninf-1	0.852849	1.06535	-0.320965	0.61647
Morn4	TBEV-1	Uninf-1	1.62197	2.30019	-0.504006	0.448399
Mosc1	TBEV-1	Uninf-1	0.792286	0.542673	0.545938	0.43261
Mpz	TBEV-1	Uninf-1	2.75238	5.74526	-1.06169	0.0871219
Mrap2	TBEV-1	Uninf-1	0.467804	0.108632	2.10646	0.0113868
Mrgprf	TBEV-1	Uninf-1	3.91675	2.68159	0.546568	0.393592
Mrgprg	TBEV-1	Uninf-1	0.484313	0.122635	1.98157	0.0130402
Mrvi1	TBEV-1	Uninf-1	0.754952	0.943507	-0.321648	0.626552
Ms4a10	TBEV-1	Uninf-1	0.299011	0.348343	-0.22031	0.787375
Ms4a6d	TBEV-1	Uninf-1	32.016	14.1799	1.17495	0.0164503
Msi1	TBEV-1	Uninf-1	2.69493	2.22182	0.278506	0.675373
Msr1	TBEV-1	Uninf-1	7.97197	1.90974	2.06156	0.0026839
Mstn	TBEV-1	Uninf-1	4.82823	4.27883	0.174278	0.754072
Msx1as	TBEV-1	Uninf-1	2.98276	2.79762	0.0924479	0.894188
Msx2	TBEV-1	Uninf-1	21.3834	24.819	-0.214954	0.634096
Mt1	TBEV-1	Uninf-1	1019.32	716.994	0.507574	0.287325
Mt2	TBEV-1	Uninf-1	1634.08	1066.33	0.615825	0.230285
Mt4	TBEV-1	Uninf-1	472.339	215.211	1.13407	0.0105391
Mtnr1b	TBEV-1	Uninf-1	0	0.634885	#NUM!	0.00319362
Mtus2	TBEV-1	Uninf-1	0.132111	0.0241135	2.45384	0.00183658
Mucl1	TBEV-1	Uninf-1	4.00618	1.3664	1.55185	0.0229725
Mup1	TBEV-1	Uninf-1	49.0354	30.4412	0.687798	0.16554
Mup13	TBEV-1	Uninf-1	26.798	17.7226	0.596535	0.24323
Mup3	TBEV-1	Uninf-1	0.807283	0.256473	1.65427	0.0338593
Mup4	TBEV-1	Uninf-1	0.00169175	0.021237	-3.64999	0.413073
Mup6	TBEV-1	Uninf-1	0.158822	0.519508	-1.70974	0.0738951
Mup8	TBEV-1	Uninf-1	34.4225	21.7116	0.664886	0.175122
Mup9	TBEV-1	Uninf-1	161.769	90.8718	0.832031	0.0584849
Mustn1	TBEV-1	Uninf-1	34.2507	65.6411	-0.938466	0.0382627
Mxd1	TBEV-1	Uninf-1	9.05956	26.6206	-1.55503	0.000519448
Myadml2	TBEV-1	Uninf-1	0.627323	0.654081	-0.0602608	0.931151
Myb	TBEV-1	Uninf-1	1.97525	3.00052	-0.603177	0.349733
Mybpc1	TBEV-1	Uninf-1	13.255	17.3725	-0.390269	0.388226
Mybpc2	TBEV-1	Uninf-1	17.7489	21.9055	-0.303564	0.488023
Mycn	TBEV-1	Uninf-1	3.1304	3.58807	-0.196861	0.747564
Myh11	TBEV-1	Uninf-1	6.32082	12.3112	-0.961788	0.0430084
Myh13	TBEV-1	Uninf-1	0.097237	0.0767303	0.341709	0.644744
Myh15	TBEV-1	Uninf-1	0.0645222	0.219048	-1.76338	0.0139054
Myh4	TBEV-1	Uninf-1	83.5178	102.635	-0.297367	0.610219
Myl1	TBEV-1	Uninf-1	201.741	172.513	0.225799	0.63612
Mylk	TBEV-1	Uninf-1	5.55038	7.63045	-0.459182	0.304739
Mylk2	TBEV-1	Uninf-1	5.31432	6.43919	-0.276994	0.601755
Mylk4	TBEV-1	Uninf-1	1.08878	1.62782	-0.580229	0.345426
Mylpf	TBEV-1	Uninf-1	248.5	192.201	0.37063	0.406438
Myoc	TBEV-1	Uninf-1	2.33623	1.10955	1.07421	0.103449
Myom1	TBEV-1	Uninf-1	6.06558	7.30616	-0.268468	0.57813
Myom2	TBEV-1	Uninf-1	3.84593	5.2337	-0.444499	0.372987
Myot	TBEV-1	Uninf-1	15.3944	15.3538	0.00380988	0.993431
Myoz1	TBEV-1	Uninf-1	24.6897	21.3773	0.20783	0.668674
Myoz3	TBEV-1	Uninf-1	1.27121	1.30389	-0.0366198	0.955163
Mypn	TBEV-1	Uninf-1	1.60334	2.01893	-0.33251	0.571804
Myrip	TBEV-1	Uninf-1	0.0697923	0.115522	-0.727028	0.343464
Naip1	TBEV-1	Uninf-1	0.102172	0.379048	-1.89138	0.00776
Nat8l	TBEV-1	Uninf-1	0.789609	0.769375	0.0374515	0.954111
Nbl1	TBEV-1	Uninf-1	21.0943	36.5082	-0.791367	0.0843719
Nccrp1	TBEV-1	Uninf-1	17.1479	32.5825	-0.926065	0.0593524
Nckap5l	TBEV-1	Uninf-1	3.93395	4.8208	-0.293294	0.572726
Nctc1	TBEV-1	Uninf-1	0.522488	0.376384	0.473193	0.504656
Ndrg4	TBEV-1	Uninf-1	1.94949	1.52717	0.352236	0.586077
Ndufa4l2	TBEV-1	Uninf-1	15.7011	21.6474	-0.463328	0.557661
Neb	TBEV-1	Uninf-1	7.71116	7.38531	0.0622894	0.892885
Necab1	TBEV-1	Uninf-1	0.75996	1.35099	-0.830022	0.193334
Nek5	TBEV-1	Uninf-1	0.109386	0.146923	-0.425632	0.5884
Nek6	TBEV-1	Uninf-1	7.22773	4.5696	0.661475	0.21805
Neurl1a	TBEV-1	Uninf-1	0.7669	0.956971	-0.319437	0.651148
Neurl3	TBEV-1	Uninf-1	1.57638	2.47191	-0.649011	0.313153
Nexn	TBEV-1	Uninf-1	4.45938	5.45911	-0.291823	0.578575
Nfatc1	TBEV-1	Uninf-1	6.15917	9.58941	-0.638706	0.260981
Nfe2l3	TBEV-1	Uninf-1	34.3967	44.1218	-0.359221	0.411547
Nfia	TBEV-1	Uninf-1	3.80016	4.24628	-0.160139	0.734838
Nfic	TBEV-1	Uninf-1	8.14191	10.1394	-0.316533	0.495076
Nfix	TBEV-1	Uninf-1	17.9125	25.6882	-0.520139	0.27252
Ngp	TBEV-1	Uninf-1	0.0174138	0.0168731	0.045506	0.979763
Nhs	TBEV-1	Uninf-1	1.75196	2.04537	-0.223392	0.695275
Nid1	TBEV-1	Uninf-1	33.5053	12.3324	1.44194	0.00130273
Nkain3	TBEV-1	Uninf-1	0.085105	0.181248	-1.09065	0.163642
Nkain4	TBEV-1	Uninf-1	0.305208	0.555995	-0.865279	0.283302
Nkd2	TBEV-1	Uninf-1	13.4095	13.3226	0.00937978	0.983532
Nlrp1a	TBEV-1	Uninf-1	1.15099	1.60893	-0.483226	0.432799
Nlrp1c-ps	TBEV-1	Uninf-1	1.02424	1.26284	-0.302118	0.641964
Nmnat2	TBEV-1	Uninf-1	0.515097	0.19653	1.39009	0.0455228
Nos1	TBEV-1	Uninf-1	0.245146	0.331875	-0.436999	0.532006
Nova1	TBEV-1	Uninf-1	1.01784	1.15366	-0.180707	0.76545
Npbwr1	TBEV-1	Uninf-1	0.539913	0.308217	0.808781	0.244284
Nppb	TBEV-1	Uninf-1	3.52156	1.6996	1.05102	0.128599
Nppc	TBEV-1	Uninf-1	7.63937	11.8318	-0.631144	0.300597
Nptx1	TBEV-1	Uninf-1	1.03535	1.21497	-0.230802	0.717315
Nptx2	TBEV-1	Uninf-1	0.670873	1.66286	-1.30956	0.053465
Npw	TBEV-1	Uninf-1	0.541442	1.31031	-1.27503	0.120275
Npy	TBEV-1	Uninf-1	49.085	9.09052	2.43285	3.87769e-05
Nr1d1	TBEV-1	Uninf-1	14.252	15.0486	-0.0784649	0.868541
Nr3c2	TBEV-1	Uninf-1	0.341943	0.467843	-0.452269	0.509734
Nr4a1	TBEV-1	Uninf-1	9.25281	25.9126	-1.48569	0.00226392
Nrcam	TBEV-1	Uninf-1	3.87224	0.848037	2.19097	0.000289295
Nrg1	TBEV-1	Uninf-1	1.73278	1.15885	0.580395	0.385491
Nrn1	TBEV-1	Uninf-1	3.63728	3.24878	0.162962	0.800577
Nrtn	TBEV-1	Uninf-1	5.33701	7.72417	-0.533348	0.419597
Ntf3	TBEV-1	Uninf-1	0.932789	1.28999	-0.467737	0.56367
Ntm	TBEV-1	Uninf-1	0.151035	0.122553	0.301477	0.712133
Ntn1	TBEV-1	Uninf-1	4.80141	5.936	-0.306033	0.531371
Ntng1	TBEV-1	Uninf-1	0.131479	0.184742	-0.49068	0.537909
Ntrk1	TBEV-1	Uninf-1	0.406648	1.01147	-1.3146	0.0599959
Nup210	TBEV-1	Uninf-1	2.67297	2.91826	-0.126665	0.809256
Nxf7	TBEV-1	Uninf-1	0.258594	0.287828	-0.154518	0.836953
Nxph4	TBEV-1	Uninf-1	0.941194	1.15492	-0.295229	0.672887
Oas1e	TBEV-1	Uninf-1	0.327054	0.798226	-1.28727	0.0758408
Oas1f	TBEV-1	Uninf-1	9.38173	13.8842	-0.565518	0.288999
Obscn	TBEV-1	Uninf-1	4.78975	4.14779	0.207608	0.68138
Oca2	TBEV-1	Uninf-1	5.18566	3.71991	0.47926	0.386893
Odz3	TBEV-1	Uninf-1	1.37654	0.650471	1.08149	0.0611109
Olfm4	TBEV-1	Uninf-1	0.113961	0.0784668	0.538386	0.551584
Olfml1	TBEV-1	Uninf-1	2.20037	1.69747	0.37436	0.607959
Olfml3	TBEV-1	Uninf-1	9.16948	8.11744	0.175815	0.748381
Olfr558	TBEV-1	Uninf-1	0.0901928	0.146265	-0.6975	0.37696
Olr1	TBEV-1	Uninf-1	0.534921	1.84211	-1.78396	0.00623983
Opcml	TBEV-1	Uninf-1	0.556876	0.436084	0.35275	0.595072
Orm1	TBEV-1	Uninf-1	55.7422	52.5961	0.0838141	0.854846
Osm	TBEV-1	Uninf-1	0.832446	0.333235	1.32082	0.0672126
Osr2	TBEV-1	Uninf-1	2.29341	3.49153	-0.606365	0.35525
Otop2	TBEV-1	Uninf-1	8.38384	13.7405	-0.712751	0.221439
Otop3	TBEV-1	Uninf-1	1.19048	1.89803	-0.672959	0.310898
Otub2	TBEV-1	Uninf-1	10.1169	14.0477	-0.473567	0.348928
Otud1	TBEV-1	Uninf-1	23.0285	45.7211	-0.98944	0.0252941
Oxct2a	TBEV-1	Uninf-1	1.06015	0.617897	0.77883	0.58789
Oxtr	TBEV-1	Uninf-1	1.75761	2.27067	-0.369503	0.537146
P2rx2	TBEV-1	Uninf-1	1.10856	2.67699	-1.27192	0.0717194
P2rx6	TBEV-1	Uninf-1	0.231347	0.296161	-0.356323	0.690899
P2ry4	TBEV-1	Uninf-1	1.46063	1.689	-0.209579	0.737832
Pacsin1	TBEV-1	Uninf-1	0.216197	0.380609	-0.815963	0.431287
Padi1	TBEV-1	Uninf-1	23.9752	56.8071	-1.24453	0.00584495
Padi2	TBEV-1	Uninf-1	0.271368	0.379598	-0.484222	0.486849
Padi3	TBEV-1	Uninf-1	54.4699	95.8917	-0.815947	0.0764273
Padi4	TBEV-1	Uninf-1	12.647	31.8546	-1.33271	0.00342882
Pam	TBEV-1	Uninf-1	11.9732	14.212	-0.247301	0.580276
Pank1	TBEV-1	Uninf-1	7.5561	15.0791	-0.996837	0.0550643
Pappa2	TBEV-1	Uninf-1	0.780918	0.66254	0.237164	0.704084
Paqr7	TBEV-1	Uninf-1	21.9518	60.9636	-1.47361	0.00109275
Pcdh20	TBEV-1	Uninf-1	0.491399	0.650454	-0.404552	0.542098
Pcdh8	TBEV-1	Uninf-1	0.157759	0.0806034	0.96881	0.301673
Pcolce	TBEV-1	Uninf-1	58.855	29.5704	0.993011	0.026764
Pcolce2	TBEV-1	Uninf-1	11.9213	13.717	-0.202423	0.688913
Pcp4l1	TBEV-1	Uninf-1	1.3429	2.16951	-0.692017	0.303069
Pcsk1	TBEV-1	Uninf-1	0.515428	0.247041	1.06102	0.135921
Pcsk2	TBEV-1	Uninf-1	0.140527	0.201301	-0.518507	0.486251
Pcsk9	TBEV-1	Uninf-1	0.255879	0.0688697	1.89352	0.0155184
Pcx	TBEV-1	Uninf-1	14.7327	11.7673	0.324239	0.513864
Pde4dip	TBEV-1	Uninf-1	11.5387	12.2729	-0.0889955	0.874843
Pde9a	TBEV-1	Uninf-1	2.29473	2.97749	-0.375772	0.590454
Pdk2	TBEV-1	Uninf-1	7.31174	10.1844	-0.478074	0.370844
Pdk4	TBEV-1	Uninf-1	22.6757	15.7818	0.522885	0.23568
Pdpn	TBEV-1	Uninf-1	44.7102	21.3293	1.06777	0.0177804
Pdzk1ip1	TBEV-1	Uninf-1	58.7104	79.6343	-0.439774	0.352917
Pdzrn3	TBEV-1	Uninf-1	33.0631	44.6604	-0.433774	0.332301
Peli2	TBEV-1	Uninf-1	5.12897	6.33347	-0.304327	0.520761
Per1	TBEV-1	Uninf-1	8.36051	20.9253	-1.32359	0.0039488
Per3	TBEV-1	Uninf-1	4.01374	4.2008	-0.0657169	0.895431
Pfkm	TBEV-1	Uninf-1	14.4707	25.1479	-0.797303	0.195055
Pgam2	TBEV-1	Uninf-1	22.8349	27.9185	-0.289981	0.576711
Pgm1	TBEV-1	Uninf-1	21.4663	29.9589	-0.480911	0.278231
Pgm2	TBEV-1	Uninf-1	12.4168	11.9903	0.0504257	0.916895
Pgm5	TBEV-1	Uninf-1	0.978278	1.64503	-0.749797	0.210139
Pgr	TBEV-1	Uninf-1	0.017561	0.0494913	-1.4948	0.0836379
Pgrmc2	TBEV-1	Uninf-1	14.4122	24.3338	-0.755671	0.0899525
Phactr1	TBEV-1	Uninf-1	1.36173	3.8281	-1.49119	0.0198698
Phactr2	TBEV-1	Uninf-1	4.74529	4.88876	-0.0429723	0.927321
Phf15	TBEV-1	Uninf-1	2.97649	4.32923	-0.540498	0.289749
Phka1	TBEV-1	Uninf-1	2.32981	2.20577	0.0789299	0.895362
Phlda2	TBEV-1	Uninf-1	2.90708	4.21486	-0.535914	0.434111
Pi15	TBEV-1	Uninf-1	42.8727	24.0644	0.833159	0.0784945
Pi16	TBEV-1	Uninf-1	47.7119	53.1649	-0.156125	0.721182
Pif1	TBEV-1	Uninf-1	1.38591	1.03774	0.417389	0.523103
Pik3c2g	TBEV-1	Uninf-1	0.26632	0.445413	-0.741983	0.281408
Pik3r1	TBEV-1	Uninf-1	15.6706	20.5075	-0.388091	0.403661
Pik3r3	TBEV-1	Uninf-1	6.58986	15.3956	-1.2242	0.00649227
Pink1	TBEV-1	Uninf-1	15.2441	23.8295	-0.644498	0.165189
Pip4k2a	TBEV-1	Uninf-1	4.54268	6.24836	-0.459934	0.372399
Pitx1	TBEV-1	Uninf-1	0.039096	0.0736642	-0.913943	0.356497
Pitx2	TBEV-1	Uninf-1	0.277954	0.280453	-0.0129129	0.988971
Piwil2	TBEV-1	Uninf-1	3.12745	3.23062	-0.0468242	0.930183
Pkia	TBEV-1	Uninf-1	8.4866	6.41926	0.40278	0.403096
Pkib	TBEV-1	Uninf-1	1.89488	2.74547	-0.534947	0.371349
Pla2g4b	TBEV-1	Uninf-1	6.37164	9.03539	-0.503922	0.298273
Pla2g4c	TBEV-1	Uninf-1	5.60485	0.758689	2.8851	1.29367e-06
Plch1	TBEV-1	Uninf-1	0.0281848	0.156415	-2.47239	0.00186023
Plekhg1	TBEV-1	Uninf-1	10.0335	10.6718	-0.0889786	0.845671
Plk2	TBEV-1	Uninf-1	16.6897	23.4038	-0.487785	0.269082
Plk3	TBEV-1	Uninf-1	18.3205	37.2547	-1.02396	0.0247082
Pllp	TBEV-1	Uninf-1	0.379043	0.4693	-0.308149	0.676076
Plod2	TBEV-1	Uninf-1	5.11396	5.35341	-0.0660173	0.904001
Pls1	TBEV-1	Uninf-1	0.112159	0.189467	-0.756401	0.312961
Pmel	TBEV-1	Uninf-1	38.6771	25.1894	0.618663	0.344343
Pmp22	TBEV-1	Uninf-1	48.4244	38.1743	0.343132	0.434648
Pnmal2	TBEV-1	Uninf-1	0.0488665	0.0468111	0.0619951	0.94246
Podn	TBEV-1	Uninf-1	3.83561	4.52855	-0.239593	0.671446
Pon1	TBEV-1	Uninf-1	1.254	0.466472	1.42667	0.0437008
Pou2f3	TBEV-1	Uninf-1	14.1772	20.8333	-0.555319	0.224492
Pou3f1	TBEV-1	Uninf-1	10.0818	17.315	-0.780269	0.107977
Ppapdc3	TBEV-1	Uninf-1	0.942028	0.940159	0.00286518	0.996703
Ppara	TBEV-1	Uninf-1	0.90512	2.06168	-1.18764	0.0453621
Ppif	TBEV-1	Uninf-1	23.658	63.1157	-1.41567	0.00599469
Ppp1r14a	TBEV-1	Uninf-1	2.53646	5.73521	-1.17703	0.089363
Ppp1r3a	TBEV-1	Uninf-1	1.84645	2.15039	-0.219844	0.677891
Ppp1r3b	TBEV-1	Uninf-1	6.37246	5.81503	0.132064	0.786937
Ppp1r3c	TBEV-1	Uninf-1	11.4925	12.3567	-0.104601	0.824436
Ppp2r2c	TBEV-1	Uninf-1	2.11961	3.3618	-0.665435	0.253216
Prex1	TBEV-1	Uninf-1	1.89925	2.74757	-0.532726	0.336572
Prf1	TBEV-1	Uninf-1	0.448226	0.983029	-1.13301	0.106193
Prkaa2	TBEV-1	Uninf-1	2.41462	2.61347	-0.11417	0.821008
Prkag3	TBEV-1	Uninf-1	0.406506	0.340768	0.254487	0.718786
Prkcb	TBEV-1	Uninf-1	2.44829	3.60085	-0.556563	0.252548
Prkg2	TBEV-1	Uninf-1	0.356953	0.482336	-0.434304	0.521108
Prmt8	TBEV-1	Uninf-1	0.187235	0.00752201	4.63759	0.000835541
Procr	TBEV-1	Uninf-1	25.8456	11.1055	1.21864	0.015801
Prr12	TBEV-1	Uninf-1	4.17627	5.66717	-0.440413	0.363077
Prr15l	TBEV-1	Uninf-1	0.467865	0.314516	0.572959	0.45222
Prr5l	TBEV-1	Uninf-1	2.64937	2.32703	0.18716	0.765983
Prr9	TBEV-1	Uninf-1	1673.96	2433.15	-0.53956	0.558828
Prss22	TBEV-1	Uninf-1	9.57135	28.6948	-1.58399	0.00331414
Prss35	TBEV-1	Uninf-1	2.0346	1.13546	0.841468	0.196163
Prss53	TBEV-1	Uninf-1	17.0556	27.8709	-0.708514	0.216202
Prtg	TBEV-1	Uninf-1	0.0796329	0.0147491	2.43274	0.00316557
Psors1c2	TBEV-1	Uninf-1	159.846	236.409	-0.564602	0.200852
Ptch2	TBEV-1	Uninf-1	6.82451	3.65096	0.90245	0.100639
Ptgds	TBEV-1	Uninf-1	30.6055	27.0158	0.179988	0.729012
Ptger3	TBEV-1	Uninf-1	3.40692	2.89278	0.236011	0.71206
Ptgfr	TBEV-1	Uninf-1	4.1813	2.49901	0.742595	0.167912
Ptgfrn	TBEV-1	Uninf-1	13.4603	17.4458	-0.374169	0.392271
Ptgs1	TBEV-1	Uninf-1	24.7988	31.4541	-0.342978	0.43331
Pth1r	TBEV-1	Uninf-1	3.11652	2.65566	0.230866	0.732365
Pthlh	TBEV-1	Uninf-1	4.73122	18.6481	-1.97874	0.00047801
Ptp4a3	TBEV-1	Uninf-1	5.68099	6.4423	-0.181433	0.749874
Ptplb	TBEV-1	Uninf-1	16.1994	26.4391	-0.706733	0.107512
Ptpn14	TBEV-1	Uninf-1	11.9859	21.4549	-0.839969	0.0631311
Ptpn21	TBEV-1	Uninf-1	6.41501	9.93073	-0.630448	0.180841
Ptprb	TBEV-1	Uninf-1	0.858281	1.37238	-0.677158	0.219134
Ptprg	TBEV-1	Uninf-1	3.25564	3.9546	-0.280591	0.547755
Ptprv	TBEV-1	Uninf-1	1.88837	2.03616	-0.108709	0.850575
Ptprz1	TBEV-1	Uninf-1	0.743284	0.712929	0.0601551	0.923559
Ptrf	TBEV-1	Uninf-1	51.4407	45.9282	0.16353	0.713057
Ptx3	TBEV-1	Uninf-1	11.8636	6.64653	0.835869	0.122926
Pvalb	TBEV-1	Uninf-1	102.537	98.4698	0.0583914	0.893775
Pxmp4	TBEV-1	Uninf-1	20.5856	28.99	-0.49392	0.302409
Pygm	TBEV-1	Uninf-1	25.5961	34.8636	-0.445798	0.308446
Pyy	TBEV-1	Uninf-1	3.99852	12.469	-1.64081	0.0161886
Rab11fip4	TBEV-1	Uninf-1	3.61564	5.45188	-0.592503	0.284882
Rab15	TBEV-1	Uninf-1	7.055	18.7291	-1.40856	0.00312251
Rab3d	TBEV-1	Uninf-1	13.9805	19.9821	-0.515292	0.242697
Ramp3	TBEV-1	Uninf-1	1.72781	2.58359	-0.580433	0.393194
Rarres1	TBEV-1	Uninf-1	49.635	46.3961	0.0973543	0.825863
Rasgef1c	TBEV-1	Uninf-1	0.120663	0.0937199	0.364556	0.661886
Rasgrp1	TBEV-1	Uninf-1	4.24994	6.89806	-0.698748	0.146557
Rasl11a	TBEV-1	Uninf-1	5.91893	3.94247	0.586237	0.36474
Rassf6	TBEV-1	Uninf-1	4.82878	5.12285	-0.0852879	0.882109
Rbfox1	TBEV-1	Uninf-1	1.0762	1.07993	-0.00499159	0.994096
Rbm20	TBEV-1	Uninf-1	1.20239	0.964258	0.318414	0.602945
Rbm38	TBEV-1	Uninf-1	3.46384	4.07446	-0.234237	0.715549
Rcn3	TBEV-1	Uninf-1	35.2249	16.5724	1.08781	0.0237712
Rdh1	TBEV-1	Uninf-1	4.7757	6.80656	-0.511214	0.318523
Rdh9	TBEV-1	Uninf-1	5.78377	7.61817	-0.397434	0.455425
Reck	TBEV-1	Uninf-1	2.9102	3.49271	-0.263229	0.633228
Reln	TBEV-1	Uninf-1	0.546677	1.20784	-1.14367	0.0511897
Ret	TBEV-1	Uninf-1	2.43774	5.85679	-1.26457	0.0195973
Retnla	TBEV-1	Uninf-1	62.1381	25.0014	1.31347	0.0140119
Retnlg	TBEV-1	Uninf-1	4.32164	1.1427	1.91913	0.00748991
Rftn2	TBEV-1	Uninf-1	1.38481	1.27069	0.124076	0.846287
Rfx2	TBEV-1	Uninf-1	1.86425	2.57926	-0.468362	0.455266
Rgmb	TBEV-1	Uninf-1	8.86046	12.9208	-0.544242	0.275924
Rgs9bp	TBEV-1	Uninf-1	0.257829	0.406856	-0.658104	0.331234
Ripply3	TBEV-1	Uninf-1	0.413868	0.496786	-0.263454	0.720695
Rmrp	TBEV-1	Uninf-1	87.2887	12.5348	2.79986	1.57297e-05
Rnase12	TBEV-1	Uninf-1	1.54917	6.15599	-1.9905	0.00628567
Rnaset2b	TBEV-1	Uninf-1	71.269	52.4448	0.442475	0.318667
Rnf112	TBEV-1	Uninf-1	0.114094	0.205879	-0.851574	0.270474
Rnf149	TBEV-1	Uninf-1	39.1657	54.6032	-0.479395	0.27473
Rnf180	TBEV-1	Uninf-1	1.39349	1.14033	0.289251	0.652234
Rnf182	TBEV-1	Uninf-1	1.32343	1.37645	-0.0566703	0.930293
Rnf222	TBEV-1	Uninf-1	9.94526	17.444	-0.81065	0.0868087
Rorc	TBEV-1	Uninf-1	5.30011	6.82721	-0.365274	0.500399
Rpl3l	TBEV-1	Uninf-1	6.18554	6.69934	-0.115119	0.857419
Rpph1	TBEV-1	Uninf-1	58.1585	7.92773	2.87501	1.02701e-05
Rprl3	TBEV-1	Uninf-1	31.2406	1.45619	4.42315	1.22372e-07
Rptn	TBEV-1	Uninf-1	4.61372	14.5834	-1.66032	0.000333463
Rrad	TBEV-1	Uninf-1	15.3928	8.31193	0.889	0.106521
Rragd	TBEV-1	Uninf-1	1.85597	1.62018	0.196019	0.741506
Rspo1	TBEV-1	Uninf-1	2.41944	2.2333	0.115496	0.859695
Rspo2	TBEV-1	Uninf-1	0.355477	0.0428696	3.05173	0.000174996
Rspo3	TBEV-1	Uninf-1	1.16528	0.926011	0.331575	0.620602
Rtkn2	TBEV-1	Uninf-1	3.17072	3.16381	0.00314752	0.995481
Rtn2	TBEV-1	Uninf-1	14.6149	15.1346	-0.0504106	0.931707
Rtn4r	TBEV-1	Uninf-1	1.57556	1.98887	-0.336084	0.61682
Rxfp1	TBEV-1	Uninf-1	0.0991971	0.0610978	0.699178	0.423788
Rxra	TBEV-1	Uninf-1	17.5155	32.2038	-0.878599	0.0467
Ryr1	TBEV-1	Uninf-1	4.56108	5.60853	-0.298247	0.496569
S100a1	TBEV-1	Uninf-1	113.304	155.052	-0.452553	0.303231
S100a3	TBEV-1	Uninf-1	843.575	748.385	0.172736	0.736276
S100a7a	TBEV-1	Uninf-1	35.0713	53.4619	-0.60822	0.221394
S100a9	TBEV-1	Uninf-1	19.3484	27.2242	-0.492675	0.409779
S1pr1	TBEV-1	Uninf-1	3.22358	3.93994	-0.28951	0.621885
S1pr3	TBEV-1	Uninf-1	7.52462	3.31731	1.1816	0.0228052
S1pr5	TBEV-1	Uninf-1	5.33958	7.8942	-0.564067	0.312484
Saa3	TBEV-1	Uninf-1	5.53068	10.6016	-0.938753	0.157223
Samd5	TBEV-1	Uninf-1	15.6722	20.8559	-0.412248	0.366683
Satb1	TBEV-1	Uninf-1	1.76529	2.62841	-0.574285	0.333262
Sbk2	TBEV-1	Uninf-1	0.699916	0.572821	0.289097	0.700746
Scara5	TBEV-1	Uninf-1	10.5321	17.2913	-0.715253	0.125083
Scd3	TBEV-1	Uninf-1	29.5527	47.9895	-0.699429	0.11495
Scg3	TBEV-1	Uninf-1	0.544179	0.441572	0.301433	0.710804
Scin	TBEV-1	Uninf-1	10.4598	17.5071	-0.743085	0.112372
Scn4a	TBEV-1	Uninf-1	1.30059	0.952209	0.449816	0.468271
Scn4b	TBEV-1	Uninf-1	2.1973	2.06248	0.0913517	0.878938
Scn7a	TBEV-1	Uninf-1	5.13308	2.95677	0.795803	0.095671
Scrg1	TBEV-1	Uninf-1	3.02905	8.72707	-1.52663	0.0210132
Sct	TBEV-1	Uninf-1	30.4774	25.9459	0.232233	0.697382
Scube1	TBEV-1	Uninf-1	0.680276	0.115614	2.5568	0.0001674
Scube3	TBEV-1	Uninf-1	0.855939	0.528451	0.695738	0.30789
Sdr9c7	TBEV-1	Uninf-1	9.97065	11.6578	-0.225536	0.635732
Sec14l5	TBEV-1	Uninf-1	0.42054	0.299726	0.488599	0.501294
Selenbp1	TBEV-1	Uninf-1	21.6054	5.45042	1.98695	0.000216313
Selenbp2	TBEV-1	Uninf-1	3.35654	0.761469	2.14012	0.00135319
Sell	TBEV-1	Uninf-1	1.88536	0.646651	1.54378	0.0319064
Sema3b	TBEV-1	Uninf-1	3.62343	3.65631	-0.0130324	0.983447
Sema3c	TBEV-1	Uninf-1	18.4079	16.1183	0.191625	0.661308
Sema3d	TBEV-1	Uninf-1	8.27179	10.8496	-0.39137	0.372038
Sema6a	TBEV-1	Uninf-1	2.93369	5.83086	-0.990992	0.0410839
Sema6c	TBEV-1	Uninf-1	1.28762	1.59703	-0.310685	0.639757
Serinc2	TBEV-1	Uninf-1	75.7388	59.8066	0.340728	0.450024
Serinc5	TBEV-1	Uninf-1	26.2688	43.0471	-0.712566	0.11679
Serpina11	TBEV-1	Uninf-1	1.12535	0.790043	0.510371	0.465179
Serpina12	TBEV-1	Uninf-1	9.76239	11.8992	-0.285558	0.534506
Serpina3j	TBEV-1	Uninf-1	4.89064	5.40333	-0.143826	0.803985
Serpina9	TBEV-1	Uninf-1	1.45607	0.302309	2.26798	0.0015784
Serpinb10-ps	TBEV-1	Uninf-1	1.04089	1.60711	-0.626651	0.374542
Serpinb11	TBEV-1	Uninf-1	13.7757	12.4273	0.148613	0.765505
Serpinb12	TBEV-1	Uninf-1	0.983055	0.737421	0.414784	0.567209
Serpinb13	TBEV-1	Uninf-1	2.71763	2.55501	0.0890201	0.891128
Serpinb3b	TBEV-1	Uninf-1	17.4892	13.6483	0.357743	0.456729
Serpinb6d	TBEV-1	Uninf-1	1.74061	0.310787	2.48559	0.000478883
Serpinb6e	TBEV-1	Uninf-1	17.0363	23.1527	-0.442568	0.349356
Serpinb7	TBEV-1	Uninf-1	31.9277	38.8588	-0.283433	0.518237
Serpine1	TBEV-1	Uninf-1	16.8527	10.189	0.725967	0.118075
Serpini1	TBEV-1	Uninf-1	0.74	0.812075	-0.134088	0.841369
Sfrp2	TBEV-1	Uninf-1	0.480897	0.177215	1.44023	0.0603008
Sgca	TBEV-1	Uninf-1	1.8355	2.19718	-0.25948	0.720345
Sgcg	TBEV-1	Uninf-1	0.99502	1.02868	-0.0479968	0.947523
Sgk2	TBEV-1	Uninf-1	0.230119	0.156252	0.558505	0.463707
Sh2d5	TBEV-1	Uninf-1	1.63938	1.07486	0.609002	0.352566
Sh3bgr	TBEV-1	Uninf-1	5.11956	6.93806	-0.438512	0.468012
Sh3d19	TBEV-1	Uninf-1	11.5032	20.0482	-0.801437	0.0687093
Sh3gl2	TBEV-1	Uninf-1	1.34317	2.19478	-0.708434	0.273007
Shh	TBEV-1	Uninf-1	1.77081	1.34471	0.397114	0.557441
Shisa3	TBEV-1	Uninf-1	0.051052	0.0504992	0.0157069	0.98541
Shisa7	TBEV-1	Uninf-1	0.285931	0.118973	1.26503	0.0792249
Siglech	TBEV-1	Uninf-1	0.352453	0.268718	0.391338	0.5889
Six1	TBEV-1	Uninf-1	0.274203	0.446765	-0.704272	0.323432
Skint10	TBEV-1	Uninf-1	28.7164	30.1414	-0.0698715	0.874584
Skint5	TBEV-1	Uninf-1	4.51965	4.44649	0.0235441	0.961401
Skint6	TBEV-1	Uninf-1	3.70184	3.68547	0.00639393	0.990134
Slain1	TBEV-1	Uninf-1	2.53756	3.93192	-0.631792	0.314004
Slc12a1	TBEV-1	Uninf-1	0.0349898	0.618778	-4.14442	1.48292e-07
Slc13a2	TBEV-1	Uninf-1	0.331983	0.135655	1.29117	0.111458
Slc13a4	TBEV-1	Uninf-1	0.0961881	0.187435	-0.96246	0.214757
Slc16a14	TBEV-1	Uninf-1	2.99785	2.7826	0.107495	0.864903
Slc16a7	TBEV-1	Uninf-1	16.9659	13.8907	0.288519	0.53303
Slc17a2	TBEV-1	Uninf-1	0	0.0219031	#NUM!	0.0285184
Slc22a4	TBEV-1	Uninf-1	4.62939	5.71051	-0.302797	0.59921
Slc24a2	TBEV-1	Uninf-1	0.0281906	0.0370212	-0.393137	0.617313
Slc24a3	TBEV-1	Uninf-1	3.25579	5.20735	-0.677542	0.224598
Slc24a4	TBEV-1	Uninf-1	2.03195	2.3672	-0.220317	0.735781
Slc25a1	TBEV-1	Uninf-1	16.4043	22.7505	-0.471824	0.336132
Slc25a37	TBEV-1	Uninf-1	35.4942	51.8348	-0.546338	0.226418
Slc26a3	TBEV-1	Uninf-1	0.562884	0.232477	1.27575	0.0742066
Slc26a7	TBEV-1	Uninf-1	1.104	1.05832	0.0609643	0.927753
Slc26a9	TBEV-1	Uninf-1	2.17318	7.06207	-1.70028	0.0024451
Slc27a2	TBEV-1	Uninf-1	0.156419	0.206354	-0.399706	0.604885
Slc27a3	TBEV-1	Uninf-1	11.7768	15.91	-0.433986	0.379622
Slc27a6	TBEV-1	Uninf-1	13.7435	10.0366	0.453479	0.340215
Slc2a12	TBEV-1	Uninf-1	3.06404	6.37698	-1.05744	0.137274
Slc2a4	TBEV-1	Uninf-1	5.08034	4.89897	0.0524466	0.926696
Slc2a5	TBEV-1	Uninf-1	0.635147	0.921032	-0.536161	0.428968
Slc30a1	TBEV-1	Uninf-1	29.1492	50.425	-0.790683	0.0908046
Slc30a3	TBEV-1	Uninf-1	0.475536	1.09433	-1.20242	0.0907054
Slc34a2	TBEV-1	Uninf-1	5.83644	5.64327	0.0485573	0.923375
Slc35f1	TBEV-1	Uninf-1	0.268549	0.183427	0.549979	0.435145
Slc39a10	TBEV-1	Uninf-1	97.3097	55.8548	0.800902	0.120972
Slc39a12	TBEV-1	Uninf-1	0.230779	0.0847316	1.44554	0.065172
Slc39a14	TBEV-1	Uninf-1	20.1716	16.9162	0.25392	0.587533
Slc39a2	TBEV-1	Uninf-1	6.81331	5.52759	0.301705	0.590977
Slc39a6	TBEV-1	Uninf-1	34.2995	44.3716	-0.371449	0.404548
Slc39a8	TBEV-1	Uninf-1	47.4086	46.2449	0.0358545	0.940079
Slc40a1	TBEV-1	Uninf-1	55.3895	62.5111	-0.1745	0.703318
Slc41a3	TBEV-1	Uninf-1	1.37721	1.39254	-0.0159702	0.98234
Slc43a2	TBEV-1	Uninf-1	5.3201	17.7006	-1.73427	0.000295368
Slc45a2	TBEV-1	Uninf-1	12.8288	2.18235	2.55543	4.08398e-06
Slc4a1	TBEV-1	Uninf-1	2.00426	6.09885	-1.60547	0.00361397
Slc4a8	TBEV-1	Uninf-1	1.42925	1.43154	-0.00230969	0.996557
Slc4a9	TBEV-1	Uninf-1	0.375282	0.950427	-1.3406	0.0525349
Slc5a11	TBEV-1	Uninf-1	0.0984982	0.0855567	0.203217	0.81446
Slc5a5	TBEV-1	Uninf-1	2.23226	9.28528	-2.05644	0.000360703
Slc6a13	TBEV-1	Uninf-1	3.07121	1.42916	1.10364	0.0914408
Slc6a15	TBEV-1	Uninf-1	0.75808	0.299518	1.33971	0.0585889
Slc6a19	TBEV-1	Uninf-1	8.744	13.5734	-0.634417	0.207535
Slc6a2	TBEV-1	Uninf-1	0.643492	1.04376	-0.697796	0.277887
Slc6a4	TBEV-1	Uninf-1	3.64899	6.47378	-0.827111	0.145895
Slc6a7	TBEV-1	Uninf-1	0.275272	1.31	-2.25064	0.00109491
Slc6a9	TBEV-1	Uninf-1	6.20706	8.54241	-0.460733	0.377996
Slc7a1	TBEV-1	Uninf-1	14.2784	10.0206	0.510865	0.243323
Slc7a11	TBEV-1	Uninf-1	6.21117	4.42432	0.489409	0.273943
Slc7a2	TBEV-1	Uninf-1	4.08636	3.66965	0.155174	0.756512
Slc7a8	TBEV-1	Uninf-1	29.6224	44.3484	-0.582194	0.189434
Slc9a2	TBEV-1	Uninf-1	3.47927	5.90752	-0.763768	0.159777
Slc9a3	TBEV-1	Uninf-1	0.328251	0.548292	-0.740145	0.29785
Slco1a5	TBEV-1	Uninf-1	0.86984	0.898622	-0.0469643	0.944429
Slco1c1	TBEV-1	Uninf-1	0.0427071	0.163568	-1.93734	0.0224013
Slco3a1	TBEV-1	Uninf-1	18.252	24.0599	-0.398576	0.46796
Slco4c1	TBEV-1	Uninf-1	1.40403	1.58498	-0.174891	0.79093
Slco5a1	TBEV-1	Uninf-1	1.98489	3.71554	-0.904513	0.0710469
Slfn4	TBEV-1	Uninf-1	2.48635	1.14031	1.1246	0.0668381
Slitrk6	TBEV-1	Uninf-1	6.89842	6.84476	0.011266	0.980964
Sln	TBEV-1	Uninf-1	4.99391	3.23902	0.624612	0.370673
Slpi	TBEV-1	Uninf-1	7.80437	5.77265	0.435048	0.501692
Smad7	TBEV-1	Uninf-1	4.48177	8.96256	-0.999842	0.0490501
Smpd3	TBEV-1	Uninf-1	3.03666	4.68341	-0.625074	0.233714
Smpx	TBEV-1	Uninf-1	11.6263	10.62	0.130608	0.826083
Smtn	TBEV-1	Uninf-1	26.4036	48.2882	-0.870936	0.0572762
Smtnl1	TBEV-1	Uninf-1	1.27858	1.34473	-0.0727741	0.9134
Smtnl2	TBEV-1	Uninf-1	2.17839	2.61119	-0.261445	0.681809
Smyd1	TBEV-1	Uninf-1	3.26924	3.50696	-0.101266	0.869959
Sorcs1	TBEV-1	Uninf-1	0.0759021	0.0919051	-0.276005	0.747245
Sowaha	TBEV-1	Uninf-1	0.248204	0.361582	-0.542796	0.444822
Sox6	TBEV-1	Uninf-1	1.39825	1.64657	-0.235842	0.703696
Sp7	TBEV-1	Uninf-1	0.425486	0.254684	0.740403	0.319269
Spag5	TBEV-1	Uninf-1	3.62442	2.55969	0.501781	0.366867
Sparcl1	TBEV-1	Uninf-1	10.1966	12.7426	-0.321572	0.480815
Specc1	TBEV-1	Uninf-1	4.55911	4.11493	0.147884	0.75632
Speer5-ps1	TBEV-1	Uninf-1	0.235317	0.277683	-0.238833	0.815485
Sphkap	TBEV-1	Uninf-1	0.0297252	0.0437148	-0.556435	0.495179
Spink12	TBEV-1	Uninf-1	1.91485	49.9491	-4.70516	6.66134e-16
Spns3	TBEV-1	Uninf-1	0.0683416	0.302241	-2.14486	0.0134805
Spo11	TBEV-1	Uninf-1	0.354641	0.34077	0.057561	0.945064
Spock2	TBEV-1	Uninf-1	1.09203	1.85135	-0.761565	0.232286
Spon1	TBEV-1	Uninf-1	9.11478	3.41308	1.41713	0.00289497
Spon2	TBEV-1	Uninf-1	2.19258	2.48955	-0.183256	0.775556
Sprr1a	TBEV-1	Uninf-1	1317.84	1917.52	-0.541066	0.400691
Sprr1b	TBEV-1	Uninf-1	13.392	25.2851	-0.916916	0.113018
Sprr2a2	TBEV-1	Uninf-1	3.6707	9.05146	-1.3021	0.0112017
Sprr2d	TBEV-1	Uninf-1	1.2759	2.9207	-1.1948	0.0966602
Sprr2f	TBEV-1	Uninf-1	1.66217	6.59227	-1.98771	0.00451024
Sprr2h	TBEV-1	Uninf-1	9.5775	88.1915	-3.20292	7.49269e-09
Sprr4	TBEV-1	Uninf-1	569.262	1862.11	-1.70977	0.000142164
Sptlc3	TBEV-1	Uninf-1	6.4161	9.05887	-0.497634	0.319734
Srcin1	TBEV-1	Uninf-1	4.54194	5.7588	-0.34246	0.471484
Srd5a2	TBEV-1	Uninf-1	0	1.40264	#NUM!	0.00225197
Srl	TBEV-1	Uninf-1	5.84733	6.64102	-0.183627	0.696351
Srms	TBEV-1	Uninf-1	5.50907	5.81787	-0.0786823	0.888364
Srpk3	TBEV-1	Uninf-1	0.452081	0.739626	-0.710215	0.316374
Srpx	TBEV-1	Uninf-1	14.4166	6.14132	1.23111	0.0151084
Sstr3	TBEV-1	Uninf-1	0.379368	0.326868	0.21489	0.757674
St6gal1	TBEV-1	Uninf-1	6.51172	11.1664	-0.778054	0.120716
St8sia5	TBEV-1	Uninf-1	0.208047	0.283656	-0.447233	0.623282
St8sia6	TBEV-1	Uninf-1	4.07705	5.68841	-0.4805	0.367992
Stac3	TBEV-1	Uninf-1	2.40007	2.86405	-0.25498	0.69457
Stbd1	TBEV-1	Uninf-1	7.56346	17.2529	-1.18972	0.0180181
Steap1	TBEV-1	Uninf-1	3.37811	3.56423	-0.0773741	0.906308
Stfa2	TBEV-1	Uninf-1	1.53766	1.93282	-0.329971	0.662227
Stk10	TBEV-1	Uninf-1	1.85684	3.19814	-0.784384	0.164118
Stmn2	TBEV-1	Uninf-1	1.42764	1.1879	0.265219	0.693646
Ston1	TBEV-1	Uninf-1	3.01661	6.0578	-1.00587	0.072026
Stox1	TBEV-1	Uninf-1	1.21137	4.2572	-1.81327	0.00280843
Stra6	TBEV-1	Uninf-1	2.39585	6.44523	-1.42769	0.0261376
Sult5a1	TBEV-1	Uninf-1	16.0781	25.3247	-0.655448	0.204355
Suox	TBEV-1	Uninf-1	3.6631	2.98628	0.294716	0.633383
Susd2	TBEV-1	Uninf-1	33.3849	51.0703	-0.613289	0.179778
Synm	TBEV-1	Uninf-1	4.28191	6.00065	-0.486864	0.321894
Synpo2	TBEV-1	Uninf-1	3.79269	4.85185	-0.355313	0.451559
Sypl2	TBEV-1	Uninf-1	2.61297	2.96905	-0.184311	0.762699
Syt1	TBEV-1	Uninf-1	0.109312	0.477286	-2.1264	0.00286275
Syt4	TBEV-1	Uninf-1	4.60154	2.55932	0.846356	0.119129
Syt7	TBEV-1	Uninf-1	1.62668	3.95006	-1.27994	0.0315778
Syt8	TBEV-1	Uninf-1	1.42804	3.49526	-1.29136	0.0517198
Sytl2	TBEV-1	Uninf-1	18.4232	25.2778	-0.456347	0.412297
Sytl5	TBEV-1	Uninf-1	0.298105	0.190345	0.647204	0.382075
Tagln3	TBEV-1	Uninf-1	6.26406	7.7611	-0.309163	0.616624
Tanc1	TBEV-1	Uninf-1	12.7405	20.7029	-0.700411	0.115015
Tas1r2	TBEV-1	Uninf-1	0.0915521	0.173579	-0.922928	0.254845
Tbc1d16	TBEV-1	Uninf-1	2.4094	3.3974	-0.495757	0.339945
Tbc1d30	TBEV-1	Uninf-1	1.77116	2.67161	-0.593015	0.293763
Tcap	TBEV-1	Uninf-1	51.5041	57.1223	-0.149367	0.746153
Tcea3	TBEV-1	Uninf-1	1.88043	2.65743	-0.498969	0.456316
Tchh	TBEV-1	Uninf-1	1183.4	2462.78	-1.05735	0.65932
Tchhl1	TBEV-1	Uninf-1	133.919	237.861	-0.828758	0.123726
Tdh	TBEV-1	Uninf-1	3.78369	2.3464	0.689345	0.279235
Tef	TBEV-1	Uninf-1	16.1945	20.2746	-0.32417	0.478571
Tekt5	TBEV-1	Uninf-1	0.379846	0.289985	0.389436	0.616721
Tesc	TBEV-1	Uninf-1	5.23578	3.93844	0.41078	0.53285
Tex11	TBEV-1	Uninf-1	0.461799	0.00595628	6.27671	0.000168521
Tfec	TBEV-1	Uninf-1	2.38426	1.38024	0.788622	0.233198
Tfpi2	TBEV-1	Uninf-1	3.31745	0.892662	1.89389	0.00462088
Tgfa	TBEV-1	Uninf-1	18.907	27.9035	-0.561526	0.200018
Tgfb3	TBEV-1	Uninf-1	2.56233	2.56478	-0.00137879	0.99818
Tgfbi	TBEV-1	Uninf-1	48.1918	66.1752	-0.457503	0.30581
Tgfbr3	TBEV-1	Uninf-1	9.6239	11.7866	-0.292454	0.50582
Tgm3	TBEV-1	Uninf-1	8.51583	19.2331	-1.17537	0.00897607
Tgm6	TBEV-1	Uninf-1	26.2699	45.6892	-0.798442	0.0712741
Tgm7	TBEV-1	Uninf-1	1.1301	1.42208	-0.331552	0.621685
Thbs4	TBEV-1	Uninf-1	10.6376	2.15667	2.3023	2.43096e-05
Them5	TBEV-1	Uninf-1	22.8994	18.5276	0.305634	0.536166
Thrsp	TBEV-1	Uninf-1	30.9576	24.9311	0.312347	0.521679
Thsd4	TBEV-1	Uninf-1	0.294307	0.354987	-0.270444	0.685135
Tie1	TBEV-1	Uninf-1	1.04798	1.78272	-0.766469	0.232535
Tjp3	TBEV-1	Uninf-1	3.51045	5.56482	-0.664679	0.402483
Tlr9	TBEV-1	Uninf-1	0.259898	0.499589	-0.942796	0.184483
Tm4sf1	TBEV-1	Uninf-1	73.5613	113.637	-0.627414	0.165792
Tm4sf4	TBEV-1	Uninf-1	3.41515	11.0536	-1.6945	0.0053266
Tmeff2	TBEV-1	Uninf-1	0.59729	0.413846	0.529338	0.440096
Tmem100	TBEV-1	Uninf-1	1.25133	1.12317	0.155886	0.818477
Tmem109	TBEV-1	Uninf-1	33.8333	46.2204	-0.450086	0.307359
Tmem132c	TBEV-1	Uninf-1	0.653852	1.21051	-0.888579	0.168048
Tmem150c	TBEV-1	Uninf-1	0.403633	0.565011	-0.485235	0.494769
Tmem164	TBEV-1	Uninf-1	15.5008	30.2143	-0.962889	0.069473
Tmem171	TBEV-1	Uninf-1	0.901861	4.77798	-2.40542	0.000396102
Tmem229a	TBEV-1	Uninf-1	1.99229	2.40128	-0.269376	0.643457
Tmem229b	TBEV-1	Uninf-1	17.498	44.0958	-1.33345	0.00313057
Tmem233	TBEV-1	Uninf-1	1.25505	0.905369	0.471167	0.532379
Tmem38a	TBEV-1	Uninf-1	9.55564	11.906	-0.317264	0.537213
Tmem43	TBEV-1	Uninf-1	22.8818	29.6533	-0.373992	0.394342
Tmie	TBEV-1	Uninf-1	0.808666	1.07717	-0.41363	0.541975
Tmod2	TBEV-1	Uninf-1	1.09655	1.31055	-0.257201	0.648356
Tmod4	TBEV-1	Uninf-1	8.03852	8.17937	-0.0250598	0.966005
Tmprss11e	TBEV-1	Uninf-1	13.0345	17.9046	-0.457995	0.299749
Tmprss2	TBEV-1	Uninf-1	1.41371	3.68059	-1.38045	0.0242734
Tmprss4	TBEV-1	Uninf-1	13.5708	14.7454	-0.119759	0.801911
Tnc	TBEV-1	Uninf-1	16.6885	14.8011	0.17315	0.693746
Tnfaip6	TBEV-1	Uninf-1	33.7291	21.606	0.642562	0.159788
Tnfaip8l3	TBEV-1	Uninf-1	1.66185	2.41234	-0.537643	0.406353
Tnfrsf11a	TBEV-1	Uninf-1	1.40137	1.84571	-0.397338	0.514331
Tnfrsf19	TBEV-1	Uninf-1	12.2791	11.1875	0.134317	0.781849
Tnfrsf21	TBEV-1	Uninf-1	6.4766	10.3697	-0.679066	0.168094
Tnmd	TBEV-1	Uninf-1	28.3519	4.88672	2.53651	3.29033e-06
Tnn	TBEV-1	Uninf-1	0.279922	0.645932	-1.20636	0.0713175
Tnnc2	TBEV-1	Uninf-1	292.966	294.31	-0.00660332	0.988298
Tnni1	TBEV-1	Uninf-1	2.92171	2.02762	0.527026	0.470416
Tnni2	TBEV-1	Uninf-1	314.676	244.178	0.365934	0.418455
Tns1	TBEV-1	Uninf-1	15.9992	17.1475	-0.0999985	0.823038
Tnxb	TBEV-1	Uninf-1	12.5711	17.7079	-0.494282	0.264703
Tph1	TBEV-1	Uninf-1	2.28253	0.847714	1.42898	0.0337753
Tppp	TBEV-1	Uninf-1	1.86863	3.35773	-0.845505	0.125589
Tppp3	TBEV-1	Uninf-1	28.9949	27.3033	0.0867238	0.860238
Tpsab1	TBEV-1	Uninf-1	3.18515	1.35207	1.23619	0.0796214
Trdn	TBEV-1	Uninf-1	10.581	7.67	0.464177	0.296454
Treml2	TBEV-1	Uninf-1	0.154939	0.0431959	1.84273	0.0198172
Trf	TBEV-1	Uninf-1	34.7225	24.202	0.520745	0.237119
Trhde	TBEV-1	Uninf-1	0.275763	0.215943	0.352778	0.610014
Trim31	TBEV-1	Uninf-1	0.0442372	0.188867	-2.09404	0.0161816
Trim40	TBEV-1	Uninf-1	0.0814779	0.231441	-1.50616	0.104614
Trim54	TBEV-1	Uninf-1	2.49224	4.45954	-0.839452	0.194495
Trim55	TBEV-1	Uninf-1	0.505933	0.793652	-0.64956	0.353127
Trim59	TBEV-1	Uninf-1	17.752	30.9954	-0.804073	0.0671952
Trim66	TBEV-1	Uninf-1	0.0372301	0.0755996	-1.02191	0.187699
Trim7	TBEV-1	Uninf-1	6.8318	11.1502	-0.706732	0.220705
Trpm1	TBEV-1	Uninf-1	14.8613	12.4388	0.256713	0.589512
Trpm6	TBEV-1	Uninf-1	1.31407	2.86286	-1.12341	0.0420112
Trpv3	TBEV-1	Uninf-1	8.6425	14.9898	-0.794461	0.108227
Trpv6	TBEV-1	Uninf-1	4.48212	13.2443	-1.56312	0.00238195
Tsc22d3	TBEV-1	Uninf-1	27.4946	74.5034	-1.43816	0.00225875
Tspan1	TBEV-1	Uninf-1	0.693665	0.550445	0.333641	0.634715
Tspan10	TBEV-1	Uninf-1	2.31861	1.3236	0.808793	0.223064
Tspan13	TBEV-1	Uninf-1	21.0247	17.7608	0.243389	0.601562
Ttc28	TBEV-1	Uninf-1	1.42372	1.67575	-0.235141	0.664269
Ttc7	TBEV-1	Uninf-1	8.36722	12.5921	-0.589699	0.197618
Ttn	TBEV-1	Uninf-1	4.44108	4.7631	-0.10099	0.855326
Ttyh3	TBEV-1	Uninf-1	10.1108	19.5613	-0.952105	0.0344219
Tubb3	TBEV-1	Uninf-1	10.0734	9.39677	0.100314	0.855195
Tubb6	TBEV-1	Uninf-1	56.731	49.6593	0.192073	0.660384
Twist1	TBEV-1	Uninf-1	10.9405	10.4335	0.0684555	0.901748
Txlnb	TBEV-1	Uninf-1	3.37869	3.41931	-0.0172412	0.973745
Txnip	TBEV-1	Uninf-1	104.2	198.64	-0.930801	0.0800355
Tyr	TBEV-1	Uninf-1	14.8857	5.87365	1.3416	0.00522985
Tyrp1	TBEV-1	Uninf-1	52.5781	28.8914	0.863822	0.0503077
Ucp3	TBEV-1	Uninf-1	1.96804	1.31368	0.583146	0.373616
Ugt8a	TBEV-1	Uninf-1	0.137239	0.217104	-0.661696	0.370036
Unc5b	TBEV-1	Uninf-1	11.5861	22.568	-0.961884	0.0289832
Uox	TBEV-1	Uninf-1	4.37726	2.56795	0.769411	0.218237
Upk1b	TBEV-1	Uninf-1	0.759435	1.06501	-0.487869	0.479898
Upk3b	TBEV-1	Uninf-1	0.198404	0.343079	-0.7901	0.304173
Upp1	TBEV-1	Uninf-1	17.7821	13.2386	0.425675	0.457223
Ush1g	TBEV-1	Uninf-1	2.43003	3.02017	-0.313656	0.73354
Usp13	TBEV-1	Uninf-1	1.57789	1.79535	-0.186268	0.757218
Ust	TBEV-1	Uninf-1	2.93582	3.98068	-0.439251	0.42492
Vat1	TBEV-1	Uninf-1	31.1038	44.156	-0.505519	0.248374
Vcan	TBEV-1	Uninf-1	20.1938	5.87931	1.78019	0.00260303
Vgll3	TBEV-1	Uninf-1	9.50953	13.6636	-0.522892	0.256593
Vipr1	TBEV-1	Uninf-1	1.87363	3.37236	-0.847922	0.137475
Vmn2r-ps159	TBEV-1	Uninf-1	0.00626172	0.565594	-6.49706	0.000963517
Vsig8	TBEV-1	Uninf-1	75.279	47.4969	0.664414	0.137325
Vstm2b	TBEV-1	Uninf-1	0.377193	0.0889103	2.08488	0.017104
Vtcn1	TBEV-1	Uninf-1	2.12323	2.89844	-0.449016	0.467752
Vwa2	TBEV-1	Uninf-1	2.03749	2.51861	-0.305835	0.617391
Vwf	TBEV-1	Uninf-1	0.493745	1.02051	-1.04745	0.0950777
Wdr65	TBEV-1	Uninf-1	0.542474	0.568967	-0.068791	0.918549
Wee1	TBEV-1	Uninf-1	4.78287	8.14768	-0.768513	0.139759
Wfdc3	TBEV-1	Uninf-1	7.33998	13.0874	-0.83433	0.180972
Wipf3	TBEV-1	Uninf-1	0.503903	0.829177	-0.718534	0.315
Wisp2	TBEV-1	Uninf-1	2.09708	2.96366	-0.498998	0.44766
Wnk2	TBEV-1	Uninf-1	2.62944	4.9559	-0.914392	0.0751441
Wnt10a	TBEV-1	Uninf-1	5.65603	10.6862	-0.917887	0.110455
Wnt11	TBEV-1	Uninf-1	4.85463	6.65179	-0.454381	0.41269
Wnt16	TBEV-1	Uninf-1	1.20716	1.09169	0.145054	0.832517
Wnt3	TBEV-1	Uninf-1	6.24647	9.20486	-0.559355	0.269586
Wnt7b	TBEV-1	Uninf-1	3.15116	5.62088	-0.834913	0.160715
Wnt8a	TBEV-1	Uninf-1	0.829984	0.0122111	6.08682	8.79065e-06
Wscd1	TBEV-1	Uninf-1	0.098454	0.227657	-1.20934	0.124412
Xirp1	TBEV-1	Uninf-1	22.6918	47.0061	-1.05068	0.0237171
Xpnpep2	TBEV-1	Uninf-1	0.71026	0.563362	0.334285	0.621165
Zbtb16	TBEV-1	Uninf-1	9.37876	18.9515	-1.01484	0.0223455
Zdbf2	TBEV-1	Uninf-1	0.0782433	0.0622446	0.330019	0.641895
Zdhhc13	TBEV-1	Uninf-1	26.8575	26.5239	0.0180321	0.967276
Zfp395	TBEV-1	Uninf-1	4.58994	6.58142	-0.519924	0.309675
Zfp521	TBEV-1	Uninf-1	0.515028	0.55894	-0.118043	0.858341
Zfp536	TBEV-1	Uninf-1	0.0678453	0.15141	-1.15814	0.135658
Zfp618	TBEV-1	Uninf-1	0.827149	1.2442	-0.588999	0.377892
Zfp652	TBEV-1	Uninf-1	5.16535	8.12744	-0.653935	0.216946
Zic3	TBEV-1	Uninf-1	0.0654445	0.0695924	-0.0886578	0.914286
a	TBEV-1	Uninf-1	4.33159	0.609213	2.82988	0.00016388

## Sheet: TBEV3 Uninf3
Supplement Table 2: TBEV-infected tick feeding site at 3 hours versus uninfected tick feeding site at 3 hours
gene	sample_1	sample_2	value_1	value_2	log2(fold_change)	p_value
0610040J01Rik	TBEV-3	Uninf-3	0.118781	0.971043	-3.03123	7.19868e-05
1110012J17Rik	TBEV-3	Uninf-3	1.36515	1.73323	-0.344404	0.555064
1110032A04Rik	TBEV-3	Uninf-3	9.94465	9.68194	0.0386244	0.943276
1600029D21Rik	TBEV-3	Uninf-3	62.2221	33.1892	0.906713	0.0395249
1700016M24Rik	TBEV-3	Uninf-3	0.384378	0.237059	0.69728	0.324818
1700025G04Rik	TBEV-3	Uninf-3	2.73108	4.61948	-0.758259	0.104777
1700029G01Rik	TBEV-3	Uninf-3	5.7999	12.5697	-1.11585	0.0434671
1700055N04Rik	TBEV-3	Uninf-3	8.65195	7.48815	0.208416	0.70242
2010109I03Rik	TBEV-3	Uninf-3	1.2628	2.06218	-0.707544	0.287569
2010110P09Rik	TBEV-3	Uninf-3	0.705077	0.894905	-0.343954	0.633588
2210407C18Rik	TBEV-3	Uninf-3	0.829894	0	#DIV/0!	0.00274608
2300002M23Rik	TBEV-3	Uninf-3	3.00986	0.822281	1.87199	0.00677784
2310005G13Rik	TBEV-3	Uninf-3	0.067841	0.265728	-1.96972	0.0116758
2310007B03Rik	TBEV-3	Uninf-3	48.2973	30.0339	0.685351	0.125466
2310010M20Rik	TBEV-3	Uninf-3	0.916875	0.431596	1.08704	0.132684
2310022B05Rik	TBEV-3	Uninf-3	6.24892	12.0532	-0.947737	0.0585326
2310033E01Rik	TBEV-3	Uninf-3	667.754	384.072	0.79794	0.095402
2310050C09Rik	TBEV-3	Uninf-3	35.3992	67.9486	-0.940727	0.0399271
2310061N02Rik	TBEV-3	Uninf-3	14.536	28.5123	-0.971954	0.0908424
2310065F04Rik	TBEV-3	Uninf-3	0.22343	0.119357	0.90454	0.239729
2510049J12Rik	TBEV-3	Uninf-3	1.33541	0.763885	0.805855	0.228462
2610109H07Rik	TBEV-3	Uninf-3	0.0559671	0.195402	-1.80379	0.01752
2610528A11Rik	TBEV-3	Uninf-3	2.78312	5.83503	-1.06804	0.111865
2810405K02Rik	TBEV-3	Uninf-3	17.8715	30.3473	-0.763907	0.168335
3425401B19Rik	TBEV-3	Uninf-3	1.05922	0.7398	0.517795	0.417093
4732456N10Rik	TBEV-3	Uninf-3	5.7527	5.66818	0.0213537	0.96908
4833427G06Rik	TBEV-3	Uninf-3	0	0.607162	#NUM!	0.00385101
4930555G01Rik	TBEV-3	Uninf-3	0.21655	0.129453	0.742272	0.34014
4933401D09Rik	TBEV-3	Uninf-3	1.35895	0.194968	2.80118	0.000165744
5330417C22Rik	TBEV-3	Uninf-3	0.320959	0.413446	-0.36531	0.602442
5330437I02Rik	TBEV-3	Uninf-3	0.289352	0.226469	0.353512	0.622636
5430421N21Rik	TBEV-3	Uninf-3	302.134	521.391	-0.787177	0.679239
5730469M10Rik	TBEV-3	Uninf-3	12.969	18.7714	-0.533469	0.280445
5830473C10Rik	TBEV-3	Uninf-3	0.0541479	0.181563	-1.74549	0.0417502
9130404H23Rik	TBEV-3	Uninf-3	0.24343	0.635424	-1.38421	0.0604813
9130409I23Rik	TBEV-3	Uninf-3	0.245187	0.101526	1.27203	0.11836
9330159F19Rik	TBEV-3	Uninf-3	0.354743	0.40719	-0.198928	0.7679
9930013L23Rik	TBEV-3	Uninf-3	1.40901	1.30596	0.109571	0.851361
A030009H04Rik	TBEV-3	Uninf-3	12.964	18.0148	-0.474672	0.327572
A330021E22Rik	TBEV-3	Uninf-3	1.07855	0.569466	0.921411	0.167169
A330048O09Rik	TBEV-3	Uninf-3	1.02885	0.351182	1.55074	0.0526278
A430110N23Rik	TBEV-3	Uninf-3	0.443784	1.0363	-1.22351	0.0671567
A4gnt	TBEV-3	Uninf-3	0.413223	0.780569	-0.917606	0.183979
A530016L24Rik	TBEV-3	Uninf-3	1.09651	0.688726	0.670917	0.322037
A530050N04Rik	TBEV-3	Uninf-3	0.72581	0.118991	2.60874	0.000744928
A730090H04Rik	TBEV-3	Uninf-3	1.10839	1.48491	-0.42191	0.691487
A930038C07Rik	TBEV-3	Uninf-3	0.241238	1.12119	-2.2165	0.000848018
AI427809	TBEV-3	Uninf-3	0.945371	0.503095	0.91005	0.278521
AI464131	TBEV-3	Uninf-3	1.67908	2.08028	-0.309107	0.616499
AI593442	TBEV-3	Uninf-3	0.23131	0.0984431	1.23247	0.0885322
AI646023	TBEV-3	Uninf-3	4.67133	5.58414	-0.257502	0.611975
AU018091	TBEV-3	Uninf-3	23.8726	13.4248	0.830455	0.063628
AU021092	TBEV-3	Uninf-3	0.310491	0.678379	-1.12754	0.134054
Abca5	TBEV-3	Uninf-3	4.45557	6.7166	-0.592121	0.18866
Abca8a	TBEV-3	Uninf-3	1.54485	2.45818	-0.670124	0.240837
Abca8b	TBEV-3	Uninf-3	0.535265	0.59451	-0.151448	0.81764
Abca9	TBEV-3	Uninf-3	1.86768	1.74794	0.0955916	0.86664
Abcb1a	TBEV-3	Uninf-3	0.195072	0.319567	-0.712112	0.306381
Abcb4	TBEV-3	Uninf-3	0.91735	0.587072	0.643935	0.331426
Abcc4	TBEV-3	Uninf-3	1.83311	3.44617	-0.910701	0.124376
Abcc9	TBEV-3	Uninf-3	1.01081	0.838099	0.270319	0.696497
Abhd15	TBEV-3	Uninf-3	0.583514	1.12212	-0.943388	0.162963
Abi3	TBEV-3	Uninf-3	2.12012	4.82336	-1.18589	0.0794511
Abpb	TBEV-3	Uninf-3	0.586688	0.324041	0.856417	0.323268
Acaca	TBEV-3	Uninf-3	6.0788	10.1644	-0.741667	0.09144
Acacb	TBEV-3	Uninf-3	3.23354	8.02048	-1.31057	0.00481636
Acan	TBEV-3	Uninf-3	0.206107	0.27438	-0.412782	0.545343
Ace2	TBEV-3	Uninf-3	63.3274	35.8023	0.822778	0.0800102
Acer1	TBEV-3	Uninf-3	14.2317	24.6523	-0.792614	0.0861286
Acer2	TBEV-3	Uninf-3	2.56958	3.67008	-0.514279	0.364801
Ache	TBEV-3	Uninf-3	2.11388	4.82287	-1.19	0.0582561
Acly	TBEV-3	Uninf-3	22.2992	43.2511	-0.955745	0.035774
Acox3	TBEV-3	Uninf-3	10.3914	16.9379	-0.704865	0.119458
Acoxl	TBEV-3	Uninf-3	0.573931	1.36588	-1.25088	0.0621099
Acsbg1	TBEV-3	Uninf-3	27.6648	46.4508	-0.747652	0.088582
Acsl1	TBEV-3	Uninf-3	20.978	25.1271	-0.260367	0.551371
Acss2	TBEV-3	Uninf-3	4.88868	10.8541	-1.15072	0.0270843
Acta1	TBEV-3	Uninf-3	335.111	237.454	0.496991	0.313579
Actbl2	TBEV-3	Uninf-3	6.63906	5.42617	0.291045	0.587758
Actc1	TBEV-3	Uninf-3	1.23043	0.432923	1.50698	0.0374968
Actn3	TBEV-3	Uninf-3	20.8212	12.1583	0.776112	0.0885853
Adam12	TBEV-3	Uninf-3	1.44933	2.68126	-0.887525	0.101623
Adamts12	TBEV-3	Uninf-3	1.31844	1.82398	-0.468258	0.420567
Adamts14	TBEV-3	Uninf-3	1.21942	2.52345	-1.0492	0.0807223
Adamts18	TBEV-3	Uninf-3	0.359898	0.594234	-0.723443	0.28484
Adamts2	TBEV-3	Uninf-3	4.20216	8.11194	-0.948916	0.0695875
Adamts20	TBEV-3	Uninf-3	4.00279	5.26408	-0.395175	0.532014
Adamts3	TBEV-3	Uninf-3	0.398663	0.369648	0.109018	0.869796
Adamts4	TBEV-3	Uninf-3	3.48704	3.30121	0.079008	0.890879
Adamtsl2	TBEV-3	Uninf-3	0.0564483	0.0882369	-0.644452	0.444686
Adamtsl3	TBEV-3	Uninf-3	0.182854	0.152193	0.26479	0.703438
Adamtsl4	TBEV-3	Uninf-3	1.88471	2.60661	-0.467832	0.444598
Adcy1	TBEV-3	Uninf-3	1.2067	1.80809	-0.583399	0.269689
Adcy8	TBEV-3	Uninf-3	0.214871	0.408842	-0.928073	0.182074
Add3	TBEV-3	Uninf-3	5.39736	9.10761	-0.754819	0.147473
Adh1	TBEV-3	Uninf-3	5.56467	12.7618	-1.19746	0.0415259
Adra1a	TBEV-3	Uninf-3	0.548777	0.713723	-0.379144	0.573391
Adra2c	TBEV-3	Uninf-3	0.119051	0.19653	-0.72317	0.363279
Adrb2	TBEV-3	Uninf-3	3.43192	6.24363	-0.863369	0.150304
Adssl1	TBEV-3	Uninf-3	9.28756	7.55506	0.297856	0.592027
Aebp1	TBEV-3	Uninf-3	10.7861	20.459	-0.923562	0.0513427
Aff3	TBEV-3	Uninf-3	1.1084	2.95548	-1.41491	0.0142287
Agmo	TBEV-3	Uninf-3	3.39694	3.32926	0.0290342	0.962671
Agpat4	TBEV-3	Uninf-3	4.83303	10.9209	-1.17609	0.0379097
Ahrr	TBEV-3	Uninf-3	0.38274	0.668274	-0.804075	0.231789
Aif1l	TBEV-3	Uninf-3	5.25641	8.48926	-0.691561	0.183974
Ak1	TBEV-3	Uninf-3	14.4954	11.8104	0.295537	0.598919
Ak7	TBEV-3	Uninf-3	0.152695	0.101481	0.589443	0.444569
Akr1c14	TBEV-3	Uninf-3	1.15702	0.841745	0.458959	0.492787
Akr1c18	TBEV-3	Uninf-3	11.9065	12.7796	-0.102093	0.850229
Akr1c19	TBEV-3	Uninf-3	0.0126373	0.0270636	-1.09867	0.479647
Akr1cl	TBEV-3	Uninf-3	1.22061	2.5002	-1.03444	0.125423
Aldh1a2	TBEV-3	Uninf-3	2.63028	0.604311	2.12185	0.00142151
Aldh1a3	TBEV-3	Uninf-3	7.7543	12.6783	-0.709293	0.129327
Aldh1a7	TBEV-3	Uninf-3	1.6582	2.08961	-0.333616	0.6104
Aldh2	TBEV-3	Uninf-3	17.9377	40.5557	-1.17691	0.00967999
Aldh3a1	TBEV-3	Uninf-3	6.10431	17.9631	-1.55714	0.00584245
Alox12b	TBEV-3	Uninf-3	3.19489	7.36183	-1.2043	0.0392988
Alox12e	TBEV-3	Uninf-3	31.8801	70.9699	-1.15455	0.00912098
Alox5	TBEV-3	Uninf-3	1.65624	3.02139	-0.867301	0.168055
Alox8	TBEV-3	Uninf-3	9.82239	14.8133	-0.592747	0.197136
Alpk3	TBEV-3	Uninf-3	1.21306	0.596429	1.02423	0.104649
Als2cl	TBEV-3	Uninf-3	5.17039	8.99407	-0.798701	0.109219
Alx1	TBEV-3	Uninf-3	0.152218	0.339574	-1.15759	0.121642
Ampd1	TBEV-3	Uninf-3	5.3266	2.59732	1.03619	0.0838554
Angpt4	TBEV-3	Uninf-3	0.0571082	0.0697295	-0.288071	0.773352
Angptl4	TBEV-3	Uninf-3	45.3084	60.8425	-0.425301	0.331036
Ank1	TBEV-3	Uninf-3	0.534026	0.289934	0.881185	0.195081
Ankle1	TBEV-3	Uninf-3	1.80124	3.15627	-0.80923	0.211068
Ankrd1	TBEV-3	Uninf-3	17.5056	21.3514	-0.286514	0.533789
Ankrd23	TBEV-3	Uninf-3	19.1471	12.5164	0.613306	0.204233
Ankrd35	TBEV-3	Uninf-3	12.1389	18.1456	-0.579982	0.189091
Anks4b	TBEV-3	Uninf-3	0.944723	0.721424	0.389044	0.569272
Ano1	TBEV-3	Uninf-3	2.60776	5.2535	-1.01047	0.0631923
Ano5	TBEV-3	Uninf-3	0.813156	0.36717	1.14708	0.0747285
Antxr1	TBEV-3	Uninf-3	5.26726	9.26897	-0.815356	0.0803204
Antxr2	TBEV-3	Uninf-3	3.62949	4.01367	-0.145155	0.78968
Apba2	TBEV-3	Uninf-3	0.633639	0.491009	0.367912	0.58998
Apcdd1	TBEV-3	Uninf-3	7.68958	26.492	-1.78458	0.000228671
Apobec2	TBEV-3	Uninf-3	30.5681	17.1082	0.837339	0.0900962
Apoc4	TBEV-3	Uninf-3	0.360018	1.04955	-1.54363	0.0788545
Apol7a	TBEV-3	Uninf-3	0.193829	1.44428	-2.89749	0.000304452
Aqp4	TBEV-3	Uninf-3	0.641441	0.328529	0.965296	0.150426
Ar	TBEV-3	Uninf-3	1.06114	1.92322	-0.857909	0.187354
Areg	TBEV-3	Uninf-3	9.65633	8.20964	0.234156	0.686193
Arrdc3	TBEV-3	Uninf-3	29.4422	34.0351	-0.209138	0.637007
Arsa	TBEV-3	Uninf-3	3.59136	6.5282	-0.862155	0.114398
Arsb	TBEV-3	Uninf-3	1.87782	2.77347	-0.562633	0.351432
Art1	TBEV-3	Uninf-3	5.1895	3.76489	0.462988	0.470001
Asb10	TBEV-3	Uninf-3	0.667405	0.407062	0.713314	0.313101
Asb14	TBEV-3	Uninf-3	0.838756	0.380844	1.13905	0.185224
Asb15	TBEV-3	Uninf-3	0.0497978	0.0441522	0.173597	0.840486
Asb16	TBEV-3	Uninf-3	0.282934	0.284153	-0.00620239	0.993849
Asb2	TBEV-3	Uninf-3	1.26597	1.0893	0.216842	0.745891
Ascl2	TBEV-3	Uninf-3	0.564226	1.08292	-0.940582	0.189397
Ascl4	TBEV-3	Uninf-3	0.809123	1.62414	-1.00525	0.153871
Atf7ip2	TBEV-3	Uninf-3	0.207958	0.12088	0.782717	0.306428
Atg9b	TBEV-3	Uninf-3	50.8584	35.5907	0.514986	0.25229
Atp10a	TBEV-3	Uninf-3	0.934031	1.55218	-0.732754	0.238898
Atp12a	TBEV-3	Uninf-3	18.8643	5.35404	1.81696	0.000116059
Atp13a4	TBEV-3	Uninf-3	9.16265	7.15012	0.357797	0.493633
Atp1a2	TBEV-3	Uninf-3	7.56364	6.84105	0.144863	0.748637
Atp1a3	TBEV-3	Uninf-3	0.0778783	0.129287	-0.731284	0.357203
Atp1b2	TBEV-3	Uninf-3	1.20294	1.11065	0.11516	0.863109
Atp2a1	TBEV-3	Uninf-3	95.7682	67.6019	0.502483	0.303817
Atp2c2	TBEV-3	Uninf-3	28.6858	17.1188	0.744755	0.0920208
Atp6v0d2	TBEV-3	Uninf-3	1.14092	3.47665	-1.6075	0.0105981
Atp6v1b1	TBEV-3	Uninf-3	0.182261	0.491759	-1.43195	0.0591476
Atp8a2	TBEV-3	Uninf-3	2.24529	1.01507	1.14532	0.0690531
Atp8b5	TBEV-3	Uninf-3	0.0223871	0.0372959	-0.736349	0.423159
Avil	TBEV-3	Uninf-3	0.232129	0.37885	-0.7067	0.321315
Avpr1a	TBEV-3	Uninf-3	0.659321	2.07724	-1.65561	0.012948
B3galt5	TBEV-3	Uninf-3	0.237721	0.956181	-2.00801	0.0028695
B3gnt5	TBEV-3	Uninf-3	3.276	1.9706	0.7333	0.241725
B430306N03Rik	TBEV-3	Uninf-3	0.253184	0.268455	-0.084494	0.906187
Baalc	TBEV-3	Uninf-3	0.630457	1.10842	-0.814035	0.233118
Bag3	TBEV-3	Uninf-3	11.2662	17.291	-0.61802	0.192027
Bambi	TBEV-3	Uninf-3	11.1073	11.9081	-0.100435	0.819753
Basp1	TBEV-3	Uninf-3	8.1089	14.7535	-0.863479	0.105862
Bbox1	TBEV-3	Uninf-3	14.6264	23.1226	-0.660729	0.167356
Bcas1	TBEV-3	Uninf-3	2.4251	1.81524	0.417884	0.530257
Bche	TBEV-3	Uninf-3	2.99029	2.45889	0.282278	0.587038
Bcl11b	TBEV-3	Uninf-3	4.25446	9.0515	-1.08918	0.028831
Bean1	TBEV-3	Uninf-3	1.05602	2.4564	-1.21791	0.0917196
Best2	TBEV-3	Uninf-3	0.069253	1.00773	-3.86309	1.73472e-05
Best3	TBEV-3	Uninf-3	0.0169882	0.0317811	-0.903636	0.413309
Beta-s	TBEV-3	Uninf-3	65.7986	268.993	-2.03144	1.0375e-05
Bgn	TBEV-3	Uninf-3	53.2333	86.0023	-0.692046	0.12229
Bhlha9	TBEV-3	Uninf-3	2.81878	8.36791	-1.5698	0.0143382
Bmp5	TBEV-3	Uninf-3	0	0.00856446	#NUM!	0.0851264
Bmp8a	TBEV-3	Uninf-3	1.74233	3.45438	-0.987409	0.198208
Bmyc	TBEV-3	Uninf-3	1.47789	4.83712	-1.71061	0.0140889
Bnc1	TBEV-3	Uninf-3	18.9635	14.0437	0.433302	0.321949
Braf	TBEV-3	Uninf-3	24.8343	20.8608	0.25154	0.591199
Btc	TBEV-3	Uninf-3	7.64858	7.38716	0.0501721	0.920541
Btn1a1	TBEV-3	Uninf-3	0.191542	0.0579482	1.72483	0.0303123
Bub1b	TBEV-3	Uninf-3	3.37342	6.98031	-1.04908	0.0444476
C030019I05Rik	TBEV-3	Uninf-3	5.05513	9.48299	-0.907594	0.206615
C130074G19Rik	TBEV-3	Uninf-3	3.1507	3.20585	-0.0250345	0.966312
C1qtnf1	TBEV-3	Uninf-3	1.95636	3.66794	-0.906798	0.192022
C1qtnf9	TBEV-3	Uninf-3	0.301339	0.610168	-1.01782	0.159076
C2cd4c	TBEV-3	Uninf-3	0.0142283	0.109367	-2.94234	0.00171027
C3	TBEV-3	Uninf-3	10.7947	15.2384	-0.497388	0.25758
C330005M16Rik	TBEV-3	Uninf-3	22.0859	19.5698	0.174497	0.708947
C530044C16Rik	TBEV-3	Uninf-3	0.112611	0.0626693	0.845517	0.389643
C77080	TBEV-3	Uninf-3	6.2296	14.0203	-1.17031	0.0625717
Cachd1	TBEV-3	Uninf-3	2.49375	4.27318	-0.776993	0.153084
Cacna1i	TBEV-3	Uninf-3	0.305642	0.701822	-1.19926	0.0657077
Cacna1s	TBEV-3	Uninf-3	2.97021	1.78104	0.737845	0.22492
Cacna2d1	TBEV-3	Uninf-3	2.86145	2.1712	0.398254	0.475322
Cacng6	TBEV-3	Uninf-3	0.483134	0.384157	0.330727	0.687862
Cadm2	TBEV-3	Uninf-3	0.171711	0.235553	-0.456069	0.504319
Cadm3	TBEV-3	Uninf-3	5.74588	7.35591	-0.356376	0.471333
Cadps	TBEV-3	Uninf-3	0.0124446	0.0624392	-2.32693	0.0208586
Cald1	TBEV-3	Uninf-3	91.6338	61.7449	0.56956	0.254517
Calm5	TBEV-3	Uninf-3	9.94986	14.3439	-0.527689	0.403239
Camk2a	TBEV-3	Uninf-3	1.30653	0.904157	0.531095	0.438434
Camkk1	TBEV-3	Uninf-3	3.34403	5.97857	-0.838213	0.125245
Camp	TBEV-3	Uninf-3	0.199315	1.05258	-2.40081	0.00729131
Cap2	TBEV-3	Uninf-3	2.41953	1.40711	0.781992	0.205455
Capn8	TBEV-3	Uninf-3	17.6072	13.665	0.36568	0.506075
Car12	TBEV-3	Uninf-3	48.522	20.7563	1.22509	0.0058995
Car2	TBEV-3	Uninf-3	15.4091	9.25563	0.73538	0.152587
Car6	TBEV-3	Uninf-3	147.449	51.5927	1.51498	0.000725174
Car8	TBEV-3	Uninf-3	0.162077	0.0427728	1.92191	0.0116057
Carns1	TBEV-3	Uninf-3	1.35051	1.34577	0.00507246	0.993739
Cartpt	TBEV-3	Uninf-3	0.427816	1.08721	-1.34557	0.145642
Casp14	TBEV-3	Uninf-3	29.1286	39.3364	-0.433429	0.322172
Casq1	TBEV-3	Uninf-3	22.2053	13.9178	0.673973	0.155678
Casq2	TBEV-3	Uninf-3	2.46629	2.21596	0.154411	0.806983
Casr	TBEV-3	Uninf-3	0.10451	0.0641904	0.703212	0.371087
Ccbe1	TBEV-3	Uninf-3	0.381358	1.04516	-1.45451	0.0260102
Ccbp2	TBEV-3	Uninf-3	1.30095	3.08175	-1.24418	0.0514064
Ccdc113	TBEV-3	Uninf-3	0.463308	0.923773	-0.995567	0.163558
Ccdc149	TBEV-3	Uninf-3	0.583003	0.897671	-0.622683	0.353683
Ccdc155	TBEV-3	Uninf-3	1.4956	1.80206	-0.268923	0.683555
Ccdc3	TBEV-3	Uninf-3	2.41218	4.33604	-0.84604	0.16666
Ccdc68	TBEV-3	Uninf-3	3.28901	1.79288	0.875374	0.173614
Ccdc80	TBEV-3	Uninf-3	19.0611	26.441	-0.472145	0.280655
Cck	TBEV-3	Uninf-3	0.820124	2.10228	-1.35804	0.0679898
Ccl12	TBEV-3	Uninf-3	25.4862	14.0828	0.855782	0.16258
Ccl2	TBEV-3	Uninf-3	92.2231	39.5441	1.22167	0.00867736
Ccl6	TBEV-3	Uninf-3	43.8334	50.1312	-0.193678	0.660719
Ccl7	TBEV-3	Uninf-3	97.6417	47.8144	1.03005	0.0236094
Ccl9	TBEV-3	Uninf-3	24.9381	25.6464	-0.0404048	0.926438
Ccnb1	TBEV-3	Uninf-3	10.2085	16.0182	-0.649941	0.177471
Ccnjl	TBEV-3	Uninf-3	0.096093	0.250596	-1.38286	0.0787388
Ccr1	TBEV-3	Uninf-3	2.16406	1.82328	0.247204	0.692582
Ccr4	TBEV-3	Uninf-3	1.16118	2.03611	-0.810224	0.213992
Ccr5	TBEV-3	Uninf-3	5.24936	4.32949	0.277944	0.616691
Ccrl1	TBEV-3	Uninf-3	6.52813	12.0351	-0.882506	0.249602
Ccrn4l	TBEV-3	Uninf-3	31.9326	21.2836	0.585288	0.182628
Cd207	TBEV-3	Uninf-3	5.70527	8.04578	-0.495937	0.394218
Cd248	TBEV-3	Uninf-3	3.17822	7.56563	-1.25124	0.0316008
Cd3g	TBEV-3	Uninf-3	2.91101	4.62539	-0.668055	0.30781
Cd55	TBEV-3	Uninf-3	12.6259	12.9573	-0.0373789	0.935819
Cd7	TBEV-3	Uninf-3	1.66778	3.30787	-0.987974	0.146039
Cd74	TBEV-3	Uninf-3	95.0474	208.526	-1.13351	0.0180176
Cdh13	TBEV-3	Uninf-3	5.80285	10.4851	-0.853507	0.102306
Cdh15	TBEV-3	Uninf-3	0.0926638	0.0897248	0.046499	0.955245
Cdh18	TBEV-3	Uninf-3	0.00777523	0.0208025	-1.4198	0.290969
Cdh19	TBEV-3	Uninf-3	0.848716	1.26324	-0.573775	0.382537
Cdh2	TBEV-3	Uninf-3	0.13749	0.350341	-1.34943	0.0576722
Cdh4	TBEV-3	Uninf-3	0.305409	0.706154	-1.20924	0.0691816
Cdh6	TBEV-3	Uninf-3	4.56358	7.12133	-0.641981	0.230296
Cdk15	TBEV-3	Uninf-3	1.00282	1.13151	-0.174187	0.800945
Cdo1	TBEV-3	Uninf-3	14.8619	13.8035	0.106584	0.833633
Cdon	TBEV-3	Uninf-3	1.5531	2.24607	-0.532252	0.338527
Cebpa	TBEV-3	Uninf-3	20.3211	44.4175	-1.12815	0.011511
Cenpe	TBEV-3	Uninf-3	3.65464	5.10932	-0.483402	0.284567
Ces1d	TBEV-3	Uninf-3	14.1314	22.1345	-0.647392	0.171275
Ces1e	TBEV-3	Uninf-3	0.0514081	0.0928748	-0.853292	0.345364
Ces1f	TBEV-3	Uninf-3	0.81806	1.12482	-0.459416	0.500654
Cgn	TBEV-3	Uninf-3	7.29117	10.2031	-0.484785	0.2832
Chac1	TBEV-3	Uninf-3	50.6275	58.8132	-0.216219	0.62195
Chat	TBEV-3	Uninf-3	0.40864	0.457543	-0.163077	0.81817
Chi3l1	TBEV-3	Uninf-3	7.69209	9.53184	-0.309379	0.578707
Chi3l3	TBEV-3	Uninf-3	0.340083	0.274934	0.306802	0.688481
Chit1	TBEV-3	Uninf-3	19.1126	35.5385	-0.894859	0.0517063
Chl1	TBEV-3	Uninf-3	10.1582	12.9311	-0.3482	0.426629
Chrna3	TBEV-3	Uninf-3	0.0304929	0.245084	-3.00673	0.000550509
Chrna4	TBEV-3	Uninf-3	0.232568	0.532052	-1.19391	0.0848354
Chrnb4	TBEV-3	Uninf-3	0.052009	0.13621	-1.389	0.0918194
Chst1	TBEV-3	Uninf-3	0.772382	0.898455	-0.218132	0.749408
Chst7	TBEV-3	Uninf-3	0.15215	0.495901	-1.70456	0.0274283
Cidea	TBEV-3	Uninf-3	17.6564	30.9624	-0.810326	0.110242
Cilp	TBEV-3	Uninf-3	4.75226	6.54294	-0.461325	0.359216
Ckm	TBEV-3	Uninf-3	310.852	175.745	0.822744	0.0878868
Ckmt2	TBEV-3	Uninf-3	12.2815	7.99654	0.619039	0.260014
Clca1	TBEV-3	Uninf-3	8.50889	14.8982	-0.808095	0.0815661
Clca2	TBEV-3	Uninf-3	45.4945	123.057	-1.43556	0.00414631
Clca3	TBEV-3	Uninf-3	0.0933973	0.865018	-3.21128	1.35332e-05
Clca5	TBEV-3	Uninf-3	5.62097	13.3149	-1.24415	0.0082839
Clcn1	TBEV-3	Uninf-3	0.890951	0.588164	0.599128	0.374346
Cldn11	TBEV-3	Uninf-3	0.0611881	0.139828	-1.19233	0.190233
Cldn14	TBEV-3	Uninf-3	2.92643	3.66427	-0.324384	0.6666
Cldn17	TBEV-3	Uninf-3	0.592279	0.621095	-0.068537	0.926268
Cldn19	TBEV-3	Uninf-3	0.175057	0.248484	-0.505328	0.685955
Cldn22	TBEV-3	Uninf-3	0.0495452	0.145678	-1.55597	0.156364
Cldn23	TBEV-3	Uninf-3	3.00101	5.16352	-0.782907	0.216064
Cldn4	TBEV-3	Uninf-3	57.7753	79.712	-0.464344	0.288899
Cldn5	TBEV-3	Uninf-3	1.67429	4.79118	-1.51683	0.0225665
Clec2e	TBEV-3	Uninf-3	0.885778	0.349981	1.33967	0.0551162
Clec3b	TBEV-3	Uninf-3	32.8871	33.398	-0.0222399	0.963945
Clec4d	TBEV-3	Uninf-3	1.37971	1.65615	-0.263468	0.713319
Clec4e	TBEV-3	Uninf-3	0.424927	0.526925	-0.310383	0.656574
Clstn1	TBEV-3	Uninf-3	11.5196	18.2773	-0.665962	0.141826
Clu	TBEV-3	Uninf-3	192.224	99.4025	0.951434	0.0420406
Cmah	TBEV-3	Uninf-3	31.1821	12.5274	1.31563	0.00656196
Cmya5	TBEV-3	Uninf-3	4.32169	2.50972	0.784069	0.100625
Cnfn	TBEV-3	Uninf-3	322.052	248.261	0.375436	0.474121
Cnp	TBEV-3	Uninf-3	1.96844	3.4612	-0.81422	0.225876
Cntfr	TBEV-3	Uninf-3	14.5337	24.6756	-0.763683	0.216879
Cntn2	TBEV-3	Uninf-3	2.2033	1.18692	0.892443	0.0992743
Cobl	TBEV-3	Uninf-3	5.51692	9.58314	-0.796635	0.0814339
Coch	TBEV-3	Uninf-3	13.0704	10.8339	0.270751	0.584392
Col11a1	TBEV-3	Uninf-3	1.27787	2.14076	-0.744382	0.181386
Col12a1	TBEV-3	Uninf-3	8.38363	8.44183	-0.00998073	0.981839
Col14a1	TBEV-3	Uninf-3	4.29397	4.74399	-0.143789	0.761193
Col15a1	TBEV-3	Uninf-3	4.99068	10.5304	-1.07725	0.0211424
Col1a1	TBEV-3	Uninf-3	48.5784	144.295	-1.57063	0.00189924
Col1a2	TBEV-3	Uninf-3	68.7308	173.025	-1.33195	0.0169335
Col25a1	TBEV-3	Uninf-3	0.211287	0.107424	0.975888	0.221293
Col4a4	TBEV-3	Uninf-3	0.150646	0.229156	-0.605168	0.380004
Col5a1	TBEV-3	Uninf-3	3.59756	7.51912	-1.06355	0.0214358
Col5a2	TBEV-3	Uninf-3	10.6468	17.1568	-0.688361	0.116751
Col6a1	TBEV-3	Uninf-3	17.4913	34.7545	-0.990562	0.0246145
Col6a2	TBEV-3	Uninf-3	12.5129	27.9909	-1.16154	0.00897544
Col6a4	TBEV-3	Uninf-3	0.168501	0.163973	0.0392989	0.954977
Col6a5	TBEV-3	Uninf-3	0.28411	0.375715	-0.403189	0.541549
Col6a6	TBEV-3	Uninf-3	0.435752	0.364913	0.255955	0.700483
Col7a1	TBEV-3	Uninf-3	5.11898	8.78593	-0.779339	0.0786959
Col8a2	TBEV-3	Uninf-3	0.929377	1.39642	-0.587397	0.36394
Corin	TBEV-3	Uninf-3	1.32647	3.52743	-1.41103	0.0207797
Coro2b	TBEV-3	Uninf-3	0.485567	0.897808	-0.886737	0.191708
Cox6a2	TBEV-3	Uninf-3	42.9425	23.7926	0.851893	0.127635
Cox7a1	TBEV-3	Uninf-3	24.2471	14.5102	0.740745	0.256647
Cox8b	TBEV-3	Uninf-3	72.0532	41.5302	0.794902	0.169401
Cpe	TBEV-3	Uninf-3	24.767	21.2276	0.222478	0.622276
Cpm	TBEV-3	Uninf-3	121.397	85.3322	0.508571	0.365622
Cpn2	TBEV-3	Uninf-3	0.216108	0.242958	-0.168954	0.811205
Cpne4	TBEV-3	Uninf-3	0.082107	0.383207	-2.22255	0.00295173
Cps1	TBEV-3	Uninf-3	0.633404	1.00329	-0.663541	0.309368
Cpsf4l	TBEV-3	Uninf-3	5.05728	2.21605	1.19037	0.122782
Cpz	TBEV-3	Uninf-3	1.80851	4.5582	-1.33366	0.0354342
Creb3l3	TBEV-3	Uninf-3	0.152236	0.15423	-0.0187739	0.98103
Creg2	TBEV-3	Uninf-3	0.18374	0.249128	-0.439221	0.528234
Crhr1	TBEV-3	Uninf-3	0.910542	0.952397	-0.0648375	0.924262
Crhr2	TBEV-3	Uninf-3	0.719069	0.405761	0.8255	0.236939
Crisp1	TBEV-3	Uninf-3	41.7448	27.1125	0.622638	0.169037
Crisp3	TBEV-3	Uninf-3	2.25437	1.70459	0.4033	0.547976
Crlf1	TBEV-3	Uninf-3	1.29336	1.61648	-0.321732	0.638166
Crnn	TBEV-3	Uninf-3	333.225	199.04	0.743438	0.174584
Crot	TBEV-3	Uninf-3	48.5357	43.56	0.156042	0.725004
Cryba4	TBEV-3	Uninf-3	64.679	69.8116	-0.110169	0.812753
Crym	TBEV-3	Uninf-3	350.369	240.637	0.542017	0.269534
Csdc2	TBEV-3	Uninf-3	12.0795	17.2059	-0.510343	0.285946
Csf1r	TBEV-3	Uninf-3	5.62183	7.7917	-0.470898	0.341425
Csgalnact1	TBEV-3	Uninf-3	6.04055	8.0375	-0.412067	0.426351
Csmd1	TBEV-3	Uninf-3	0.0530047	0.0849594	-0.680653	0.342741
Csn1s1	TBEV-3	Uninf-3	0.0596133	0.0358727	0.732748	0.504895
Csn1s2a	TBEV-3	Uninf-3	0.0504837	0	#DIV/0!	0.0505482
Csn2	TBEV-3	Uninf-3	0.280694	0	#DIV/0!	0.00640345
Csnk2a2	TBEV-3	Uninf-3	8.66285	13.4618	-0.635958	0.169864
Csrnp2	TBEV-3	Uninf-3	1.88157	3.91592	-1.05741	0.0670255
Csrp3	TBEV-3	Uninf-3	56.7794	52.6498	0.10894	0.811276
Cstb	TBEV-3	Uninf-3	406.523	254.461	0.675892	0.129981
Ctgf	TBEV-3	Uninf-3	16.1977	25.7539	-0.669002	0.140957
Cth	TBEV-3	Uninf-3	8.53413	9.51701	-0.157264	0.771461
Ctns	TBEV-3	Uninf-3	25.001	20.4976	0.286531	0.515081
Ctps	TBEV-3	Uninf-3	50.5849	50.8061	-0.00629493	0.98868
Ctsc	TBEV-3	Uninf-3	63.0516	63.2219	-0.00389141	0.993062
Ctse	TBEV-3	Uninf-3	28.192	30.4804	-0.112596	0.798539
Cxcl1	TBEV-3	Uninf-3	12.8676	8.7713	0.55288	0.35767
Cxcl2	TBEV-3	Uninf-3	1.05766	0.940692	0.169082	0.811252
Cxcl5	TBEV-3	Uninf-3	6.71462	9.28194	-0.467121	0.414937
Cxxc4	TBEV-3	Uninf-3	0.581177	0.593242	-0.0296431	0.964357
Cybrd1	TBEV-3	Uninf-3	5.16353	9.03363	-0.806948	0.0865591
Cyp1a1	TBEV-3	Uninf-3	2.62683	7.73539	-1.55815	0.00624164
Cyp26b1	TBEV-3	Uninf-3	9.03316	17.2064	-0.929643	0.0457997
Cyp2a5	TBEV-3	Uninf-3	0.0941775	0.11529	-0.291813	0.741454
Cyp2ab1	TBEV-3	Uninf-3	0.0471131	0.0184635	1.35145	0.199232
Cyp2e1	TBEV-3	Uninf-3	4.55524	4.19734	0.118052	0.847027
Cyp2g1	TBEV-3	Uninf-3	14.3067	26.164	-0.870892	0.0669271
Cyp2j6	TBEV-3	Uninf-3	4.35741	5.66206	-0.377856	0.465117
Cyp2s1	TBEV-3	Uninf-3	13.8018	18.4364	-0.417701	0.368071
Cyp2w1	TBEV-3	Uninf-3	0.203548	0.729113	-1.84077	0.0174011
Cyp4b1	TBEV-3	Uninf-3	9.2987	16.8228	-0.855317	0.096417
Cyp4v3	TBEV-3	Uninf-3	2.18163	3.24039	-0.570761	0.347311
Cyp7b1	TBEV-3	Uninf-3	2.03166	2.00998	0.0154778	0.980926
Cytl1	TBEV-3	Uninf-3	0.423579	0.471042	-0.153225	0.844643
D4Bwg0951e	TBEV-3	Uninf-3	22.7753	22.3758	0.0255308	0.957417
D630039A03Rik	TBEV-3	Uninf-3	0.0673723	0.227028	-1.75264	0.0285287
D730001G18Rik	TBEV-3	Uninf-3	78.0173	106.158	-0.444347	0.343176
Dab1	TBEV-3	Uninf-3	0.675498	1.19966	-0.828602	0.427921
Dach1	TBEV-3	Uninf-3	5.45772	5.00256	0.125632	0.804473
Dcc	TBEV-3	Uninf-3	0.0287825	0.184685	-2.6818	0.000289637
Dclk2	TBEV-3	Uninf-3	3.00434	4.69295	-0.643447	0.286881
Dclk3	TBEV-3	Uninf-3	1.68407	5.25154	-1.64079	0.0042876
Dct	TBEV-3	Uninf-3	31.0409	126.41	-2.02587	1.15771e-05
Ddit4	TBEV-3	Uninf-3	10.9884	28.0204	-1.3505	0.00716853
Ddo	TBEV-3	Uninf-3	0.241532	0.22068	0.130258	0.858631
Defb4	TBEV-3	Uninf-3	3.01375	1.1754	1.35841	0.0683867
Des	TBEV-3	Uninf-3	47.5302	36.3436	0.387143	0.376203
Dgat2	TBEV-3	Uninf-3	21.5473	36.1252	-0.745498	0.0961526
Dgcr6	TBEV-3	Uninf-3	6.6333	14.9246	-1.16989	0.0415466
Dhrs7	TBEV-3	Uninf-3	21.8347	39.7353	-0.863799	0.0651309
Dhrs7c	TBEV-3	Uninf-3	3.51901	2.07116	0.764731	0.253927
Dhrs9	TBEV-3	Uninf-3	27.8648	10.5245	1.40469	0.00211281
Dio3	TBEV-3	Uninf-3	2.04575	2.36847	-0.211326	0.749269
Dio3os	TBEV-3	Uninf-3	2.41865	2.16429	0.160308	0.811759
Dkkl1	TBEV-3	Uninf-3	12.0315	18.4684	-0.618242	0.28351
Dlg2	TBEV-3	Uninf-3	1.33277	2.65284	-0.99311	0.124291
Dlx1	TBEV-3	Uninf-3	1.30016	1.07044	0.280485	0.782973
Dlx1as	TBEV-3	Uninf-3	1.70479	2.39307	-0.489269	0.515286
Dlx2	TBEV-3	Uninf-3	2.2325	4.14291	-0.891984	0.156706
Dlx3	TBEV-3	Uninf-3	29.8201	67.1204	-1.17047	0.00819182
Dlx4	TBEV-3	Uninf-3	1.62576	2.99784	-0.882809	0.26259
Dlx5	TBEV-3	Uninf-3	0.546334	1.87011	-1.77527	0.0196793
Dnahc7b	TBEV-3	Uninf-3	0.33051	0.172429	0.938691	0.155052
Dnajb13	TBEV-3	Uninf-3	2.25335	1.33983	0.750021	0.271268
Dnase1l2	TBEV-3	Uninf-3	56.5858	38.0514	0.572491	0.200986
Dnase1l3	TBEV-3	Uninf-3	4.92415	8.2848	-0.750592	0.134973
Dnmt3l	TBEV-3	Uninf-3	2.01961	1.07911	0.904235	0.197336
Dpp6	TBEV-3	Uninf-3	0.0298735	0.0691432	-1.21072	0.170812
Dsc2	TBEV-3	Uninf-3	29.7995	28.3108	0.0739356	0.867367
Dsg4	TBEV-3	Uninf-3	29.6196	28.2749	0.0670302	0.878582
Dtx1	TBEV-3	Uninf-3	0.208161	0.412247	-0.985809	0.170429
Dupd1	TBEV-3	Uninf-3	0.303873	0.135985	1.16002	0.183157
Dusp1	TBEV-3	Uninf-3	11.7199	21.2432	-0.858041	0.0859453
Dusp14	TBEV-3	Uninf-3	82.7449	84.7193	-0.0340203	0.938022
Dusp18	TBEV-3	Uninf-3	1.81053	2.52931	-0.482332	0.413313
Dusp2	TBEV-3	Uninf-3	14.8339	16.3219	-0.137911	0.789304
Dusp6	TBEV-3	Uninf-3	45.6524	37.8169	0.27166	0.535746
E130304F04Rik	TBEV-3	Uninf-3	1.19555	1.77111	-0.566979	0.365238
Ebf2	TBEV-3	Uninf-3	0.0640516	0.104851	-0.711034	0.368382
Ecm1	TBEV-3	Uninf-3	17.7219	29.3565	-0.728147	0.137933
Edar	TBEV-3	Uninf-3	0.243664	1.16137	-2.25286	0.00100903
Edn1	TBEV-3	Uninf-3	9.82328	7.65081	0.360592	0.483393
Edn2	TBEV-3	Uninf-3	3.73413	3.26768	0.192505	0.769867
Edn3	TBEV-3	Uninf-3	0.275049	2.21755	-3.01121	7.21179e-06
Ednrb	TBEV-3	Uninf-3	20.0856	25.3957	-0.338423	0.447077
Eef1a2	TBEV-3	Uninf-3	7.03744	5.64028	0.319284	0.582699
Egr1	TBEV-3	Uninf-3	55.3896	49.1193	0.173325	0.695741
Ehd2	TBEV-3	Uninf-3	17.4461	26.5927	-0.608126	0.171273
Ehf	TBEV-3	Uninf-3	15.8754	10.1764	0.641566	0.146502
Eif2c4	TBEV-3	Uninf-3	1.96063	2.98589	-0.606844	0.256875
Elf5	TBEV-3	Uninf-3	14.9764	14.0084	0.0963987	0.851626
Elfn2	TBEV-3	Uninf-3	0.0168067	0.0388645	-1.20942	0.216931
Eln	TBEV-3	Uninf-3	4.82863	9.99569	-1.04969	0.0395974
Elovl6	TBEV-3	Uninf-3	35.4596	77.9806	-1.13694	0.0249366
Emr4	TBEV-3	Uninf-3	0.717043	1.01432	-0.500381	0.451526
Enah	TBEV-3	Uninf-3	22.233	17.9595	0.307955	0.513988
Enc1	TBEV-3	Uninf-3	13.035	12.4849	0.0622063	0.887847
Endou	TBEV-3	Uninf-3	24.7894	35.5715	-0.520998	0.249513
Eno3	TBEV-3	Uninf-3	60.4661	42.4078	0.511797	0.264448
Entpd3	TBEV-3	Uninf-3	4.18101	4.75905	-0.186822	0.73367
Epgn	TBEV-3	Uninf-3	44.0748	21.5636	1.03136	0.0222519
Ephb1	TBEV-3	Uninf-3	2.58682	3.74569	-0.534052	0.34278
Eppk1	TBEV-3	Uninf-3	13.5169	17.0908	-0.338456	0.461323
Erc2	TBEV-3	Uninf-3	0.152912	0.141041	0.116587	0.868995
Ero1l	TBEV-3	Uninf-3	53.6145	44.1527	0.280122	0.546154
Esrrg	TBEV-3	Uninf-3	0.124672	0.0657466	0.923149	0.269025
Etv4	TBEV-3	Uninf-3	9.30932	16.6569	-0.839372	0.0898035
Expi	TBEV-3	Uninf-3	11.9847	4.5936	1.3835	0.0382331
Extl1	TBEV-3	Uninf-3	4.08888	8.91564	-1.12463	0.0268165
Eya2	TBEV-3	Uninf-3	4.12211	3.7265	0.145562	0.810014
F830045P16Rik	TBEV-3	Uninf-3	1.22319	2.24674	-0.877185	0.185661
Fa2h	TBEV-3	Uninf-3	16.4389	59.2184	-1.84893	4.9595e-05
Fabp12	TBEV-3	Uninf-3	0.0608781	0.16311	-1.42185	0.0843111
Fabp3	TBEV-3	Uninf-3	13.2376	9.22034	0.52175	0.408837
Fads2	TBEV-3	Uninf-3	6.65659	19.4451	-1.54655	0.00552934
Fads3	TBEV-3	Uninf-3	34.7047	33.5001	0.0509657	0.907215
Faim2	TBEV-3	Uninf-3	0.367335	0.533101	-0.537313	0.432084
Fam107a	TBEV-3	Uninf-3	0.0999902	0.176633	-0.820896	0.287694
Fam124b	TBEV-3	Uninf-3	0.105728	0.188499	-0.834199	0.282501
Fam135b	TBEV-3	Uninf-3	0.043516	0.0194965	1.15833	0.202543
Fam13a	TBEV-3	Uninf-3	1.25229	1.71592	-0.454414	0.462182
Fam164c	TBEV-3	Uninf-3	0.0714193	0.0828605	-0.214371	0.784397
Fam180a	TBEV-3	Uninf-3	1.75159	3.16461	-0.853363	0.194084
Fam181b	TBEV-3	Uninf-3	0.0822204	0.136958	-0.736165	0.410037
Fam19a5	TBEV-3	Uninf-3	1.37751	1.50075	-0.123621	0.851257
Fam46b	TBEV-3	Uninf-3	35.7313	50.4783	-0.498475	0.255257
Fam49a	TBEV-3	Uninf-3	32.6162	23.2138	0.490606	0.275628
Fam55d	TBEV-3	Uninf-3	2.99506	1.94082	0.625919	0.301224
Fam78a	TBEV-3	Uninf-3	0.1429	0.260209	-0.864665	0.237307
Fasn	TBEV-3	Uninf-3	13.4203	29.0821	-1.11571	0.0149152
Fat4	TBEV-3	Uninf-3	0.144259	0.231276	-0.680954	0.304699
Fblim1	TBEV-3	Uninf-3	6.2994	10.1722	-0.691345	0.179178
Fbln1	TBEV-3	Uninf-3	2.87836	6.81922	-1.24436	0.0270627
Fbn2	TBEV-3	Uninf-3	0.274278	0.401367	-0.549283	0.404766
Fbp1	TBEV-3	Uninf-3	27.0882	49.1857	-0.860574	0.0583618
Fbxl16	TBEV-3	Uninf-3	0.13104	0.296277	-1.17694	0.116697
Fbxo40	TBEV-3	Uninf-3	1.22546	0.576632	1.0876	0.108445
Fcgbp	TBEV-3	Uninf-3	6.30541	26.9508	-2.09567	4.01947e-06
Fcgr4	TBEV-3	Uninf-3	1.18561	2.02721	-0.773866	0.259369
Fgf13	TBEV-3	Uninf-3	0.892891	1.14516	-0.358993	0.593815
Fgf18	TBEV-3	Uninf-3	1.38863	2.41387	-0.797686	0.243929
Fgf23	TBEV-3	Uninf-3	1.49169	1.09575	0.445029	0.513016
Fgf5	TBEV-3	Uninf-3	6.55275	4.05807	0.691307	0.219556
Fgfr4	TBEV-3	Uninf-3	0.322539	0.515455	-0.676373	0.338568
Fgl2	TBEV-3	Uninf-3	55.6132	41.365	0.427017	0.351983
Fhl2	TBEV-3	Uninf-3	13.0426	12.1493	0.102358	0.848083
Fhod3	TBEV-3	Uninf-3	10.9455	13.3189	-0.283137	0.549383
Figf	TBEV-3	Uninf-3	1.28265	3.30607	-1.36599	0.0364477
Filip1	TBEV-3	Uninf-3	0.893982	0.405959	1.13891	0.0869123
Fitm1	TBEV-3	Uninf-3	3.90136	2.98003	0.38865	0.567628
Fkbp5	TBEV-3	Uninf-3	4.17959	13.6435	-1.70678	0.000600716
Flnc	TBEV-3	Uninf-3	20.3485	17.2714	0.236537	0.598602
Flrt3	TBEV-3	Uninf-3	52.5653	35.4554	0.568105	0.241914
Fmod	TBEV-3	Uninf-3	0.889304	2.08184	-1.22711	0.0614833
Fosb	TBEV-3	Uninf-3	0.407747	0.40325	0.0159997	0.981662
Foxd3	TBEV-3	Uninf-3	0.096944	0.465755	-2.26435	0.00558537
Foxe1	TBEV-3	Uninf-3	2.47001	6.13095	-1.31159	0.0539046
Foxi3	TBEV-3	Uninf-3	0.00680713	0.0724435	-3.41174	0.143088
Foxj1	TBEV-3	Uninf-3	0.466877	0.328004	0.509329	0.47646
Foxn1	TBEV-3	Uninf-3	7.04843	12.666	-0.845587	0.100083
Fpr2	TBEV-3	Uninf-3	2.07461	1.14847	0.853127	0.214056
Fsd2	TBEV-3	Uninf-3	1.69314	1.11339	0.604742	0.350822
Fut2	TBEV-3	Uninf-3	4.53084	9.19941	-1.02176	0.0548014
Fut4	TBEV-3	Uninf-3	0.783432	1.00766	-0.363129	0.585586
Fxyd4	TBEV-3	Uninf-3	38.1209	22.071	0.78843	0.234401
Fxyd6	TBEV-3	Uninf-3	6.62957	8.92288	-0.428594	0.452727
Fzd10	TBEV-3	Uninf-3	6.43754	19.8294	-1.62306	0.00094489
Fzd5	TBEV-3	Uninf-3	11.8098	11.5102	0.0370716	0.932569
Fzd9	TBEV-3	Uninf-3	0.0772335	0.214443	-1.4733	0.0887717
Gabrb2	TBEV-3	Uninf-3	0.0829177	0.153759	-0.890919	0.213028
Gabrp	TBEV-3	Uninf-3	38.277	22.8089	0.746881	0.0887729
Gadl1	TBEV-3	Uninf-3	1.86517	4.23928	-1.18451	0.0411979
Gal3st1	TBEV-3	Uninf-3	2.04719	4.94241	-1.27157	0.0980035
Galnt5	TBEV-3	Uninf-3	0.0291463	0.0622954	-1.09581	0.220319
Galnt6	TBEV-3	Uninf-3	3.52212	4.45989	-0.340564	0.549302
Galntl2	TBEV-3	Uninf-3	0.693692	1.5195	-1.13123	0.0940368
Gapdhs	TBEV-3	Uninf-3	0.35728	0.458923	-0.361197	0.639304
Gas2l1	TBEV-3	Uninf-3	10.1637	17.3764	-0.773704	0.145295
Gas2l3	TBEV-3	Uninf-3	7.8043	9.68679	-0.311749	0.509357
Gas6	TBEV-3	Uninf-3	24.3228	42.9698	-0.821014	0.0618549
Gata3	TBEV-3	Uninf-3	27.2248	49.8445	-0.872513	0.0480387
Gbgt1	TBEV-3	Uninf-3	0.17064	0.529215	-1.6329	0.0429932
Gcnt1	TBEV-3	Uninf-3	6.74675	6.12686	0.139045	0.775692
Gdap1	TBEV-3	Uninf-3	0.0651008	0.0201281	1.69346	0.0635345
Gdnf	TBEV-3	Uninf-3	0.548964	1.08416	-0.981794	0.142085
Gdpd2	TBEV-3	Uninf-3	6.25741	13.7221	-1.13286	0.0259929
Ggt1	TBEV-3	Uninf-3	8.95795	14.5537	-0.700145	0.178907
Gja1	TBEV-3	Uninf-3	481.539	411.399	0.227114	0.761675
Gja3	TBEV-3	Uninf-3	1.8958	3.19435	-0.752716	0.260194
Gjb2	TBEV-3	Uninf-3	133.307	172.457	-0.371484	0.461229
Gjb3	TBEV-3	Uninf-3	12.4326	26.8498	-1.11078	0.0408218
Gjb6	TBEV-3	Uninf-3	36.2383	33.0717	0.131918	0.785646
Gkn1	TBEV-3	Uninf-3	0.0828068	0.0314022	1.39888	0.217344
Gkn3	TBEV-3	Uninf-3	0.1006	0.0195376	2.36431	0.158524
Gldc	TBEV-3	Uninf-3	0.364363	1.01384	-1.47638	0.0290364
Gldn	TBEV-3	Uninf-3	0.883434	2.2259	-1.33319	0.0309876
Glt25d2	TBEV-3	Uninf-3	0.085218	0.134362	-0.656895	0.393516
Gm10024	TBEV-3	Uninf-3	48.8393	52.3649	-0.100558	0.853035
Gm10046	TBEV-3	Uninf-3	12.6783	10.2188	0.311136	0.622777
Gm10100	TBEV-3	Uninf-3	39.0865	39.5983	-0.0187681	0.976223
Gm10142	TBEV-3	Uninf-3	28.312	21.7231	0.382184	0.559728
Gm10229	TBEV-3	Uninf-3	1847.94	1996.35	-0.111447	0.849239
Gm10272	TBEV-3	Uninf-3	47.8657	43.3553	0.142784	0.81332
Gm10318	TBEV-3	Uninf-3	38.8498	79.9331	-1.04089	0.0331436
Gm11554	TBEV-3	Uninf-3	74.1039	20.0113	1.88873	0.0830187
Gm11559	TBEV-3	Uninf-3	380.506	223.79	0.765774	0.101066
Gm11562	TBEV-3	Uninf-3	384.826	413.377	-0.103252	0.821172
Gm11563	TBEV-3	Uninf-3	121.671	132.063	-0.118241	0.786667
Gm11564	TBEV-3	Uninf-3	132.075	49.8639	1.40529	0.00418585
Gm11565	TBEV-3	Uninf-3	97.6425	141.548	-0.53571	0.222093
Gm11567	TBEV-3	Uninf-3	402.555	244.605	0.718732	0.119875
Gm11568	TBEV-3	Uninf-3	293.057	153.13	0.936424	0.0374488
Gm11569	TBEV-3	Uninf-3	76.4698	22.4635	1.76731	0.046295
Gm11570	TBEV-3	Uninf-3	87.4241	92.5004	-0.0814286	0.853222
Gm11595	TBEV-3	Uninf-3	77.8617	54.0892	0.525573	0.251136
Gm11596	TBEV-3	Uninf-3	87.2894	33.0853	1.39962	0.00931898
Gm11937	TBEV-3	Uninf-3	69.128	82.7115	-0.258818	0.64477
Gm11938	TBEV-3	Uninf-3	630.637	634.106	-0.00791421	0.986397
Gm11961	TBEV-3	Uninf-3	0.174612	0.451544	-1.37071	0.0909116
Gm1574	TBEV-3	Uninf-3	0.0191317	0	#DIV/0!	0.0710092
Gm19402	TBEV-3	Uninf-3	69.3745	111.411	-0.683414	0.13906
Gm19668	TBEV-3	Uninf-3	19.2356	34.4626	-0.841253	0.145742
Gm2083,Mup19	TBEV-3	Uninf-3	210.561	188.735	0.157876	0.726078
Gm2696	TBEV-3	Uninf-3	69.8759	105.135	-0.589376	0.210401
Gm3285	TBEV-3	Uninf-3	51.6129	82.5828	-0.67811	0.178118
Gm4265	TBEV-3	Uninf-3	0.22356	0.299337	-0.421109	0.629781
Gm5084	TBEV-3	Uninf-3	3.52554	2.96234	0.251107	0.654482
Gm5150	TBEV-3	Uninf-3	0.659855	1.15314	-0.805347	0.267102
Gm5547	TBEV-3	Uninf-3	2.6615	2.36405	0.170979	0.815121
Gm5577	TBEV-3	Uninf-3	1.73439	1.62353	0.0952943	0.887845
Gm6307	TBEV-3	Uninf-3	0.349399	0.202639	0.785964	0.327638
Gm8221	TBEV-3	Uninf-3	0.00970311	1.03451	-6.73628	4.44089e-16
Gm872	TBEV-3	Uninf-3	0.315613	0.779508	-1.30441	0.0659537
Gm889	TBEV-3	Uninf-3	0.265103	0.144179	0.878692	0.297581
Gm8909	TBEV-3	Uninf-3	16.0906	29.7966	-0.88893	0.0731082
Gm9705	TBEV-3	Uninf-3	0.76936	1.83313	-1.25258	0.0599842
Gm98	TBEV-3	Uninf-3	0.44779	0.793238	-0.824931	0.214187
Gmpr	TBEV-3	Uninf-3	1.39532	1.51413	-0.117893	0.862231
Gnai1	TBEV-3	Uninf-3	8.81071	13.0421	-0.565846	0.225154
Gnaz	TBEV-3	Uninf-3	0.0375219	0.144552	-1.94578	0.0392972
Gnmt	TBEV-3	Uninf-3	3.05243	9.09531	-1.57516	0.0141262
Golga7b	TBEV-3	Uninf-3	8.20043	16.5483	-1.01291	0.0459143
Gp49a	TBEV-3	Uninf-3	9.28141	6.73483	0.462702	0.427046
Gp5	TBEV-3	Uninf-3	1.8751	1.17379	0.675793	0.314843
Gpa33	TBEV-3	Uninf-3	0.287968	0.400343	-0.475328	0.515984
Gpc3	TBEV-3	Uninf-3	18.831	22.8713	-0.280429	0.535642
Gpd1	TBEV-3	Uninf-3	13.0781	15.1655	-0.21364	0.645691
Gpnmb	TBEV-3	Uninf-3	24.8244	55.5887	-1.16303	0.0095968
Gpr1	TBEV-3	Uninf-3	0.18971	0.432231	-1.18801	0.130937
Gpr110	TBEV-3	Uninf-3	0.068676	0.0488946	0.490131	0.563825
Gpr143	TBEV-3	Uninf-3	1.34662	5.4888	-2.02715	0.00176709
Gpr156	TBEV-3	Uninf-3	0.203543	0.319058	-0.648485	0.355813
Gpr35	TBEV-3	Uninf-3	1.57936	2.23158	-0.498725	0.453728
Gpr37l1	TBEV-3	Uninf-3	0.117348	0.168535	-0.522255	0.524991
Gprc5a	TBEV-3	Uninf-3	8.24992	7.4304	0.15094	0.786141
Gprc5d	TBEV-3	Uninf-3	300.457	286.898	0.0666206	0.895137
Gprin2	TBEV-3	Uninf-3	1.1767	2.53098	-1.10495	0.101388
Gpt	TBEV-3	Uninf-3	6.51622	11.0489	-0.761796	0.178662
Gpx2	TBEV-3	Uninf-3	21.9057	15.6642	0.483835	0.366641
Gpx3	TBEV-3	Uninf-3	45.658	27.9195	0.709595	0.114751
Grem1	TBEV-3	Uninf-3	3.35619	4.49064	-0.420097	0.505043
Grhl3	TBEV-3	Uninf-3	6.50505	10.2471	-0.655584	0.194085
Gria2	TBEV-3	Uninf-3	0.263849	0.209369	0.333665	0.715576
Grik1	TBEV-3	Uninf-3	0.174977	0.364213	-1.05762	0.177459
Gsdma	TBEV-3	Uninf-3	58.1371	57.6318	0.012594	0.977681
Gsdma2	TBEV-3	Uninf-3	0.473685	0.150814	1.65116	0.0326995
Gsg1l	TBEV-3	Uninf-3	0.0865414	0.249489	-1.52751	0.0444286
Gsta2	TBEV-3	Uninf-3	1.5257	2.12572	-0.47848	0.488932
Gucy1a3	TBEV-3	Uninf-3	0.171968	0.341739	-0.990755	0.158223
Gucy1b3	TBEV-3	Uninf-3	0.290561	0.58535	-1.01046	0.163633
Gucy2c	TBEV-3	Uninf-3	0.677272	0.764324	-0.174449	0.796354
H19	TBEV-3	Uninf-3	22.965	14.3588	0.677502	0.13911
H2-Ab1	TBEV-3	Uninf-3	74.7266	127.249	-0.767961	0.0802904
H2-M2	TBEV-3	Uninf-3	4.34907	7.57771	-0.801055	0.178118
H2-M5	TBEV-3	Uninf-3	1.53709	3.58786	-1.22292	0.0696539
H2-Q10	TBEV-3	Uninf-3	20.3297	33.1473	-0.705302	0.135232
H2-Q6	TBEV-3	Uninf-3	47.3969	75.9661	-0.680563	0.132219
Hal	TBEV-3	Uninf-3	20.7324	36.8817	-0.831018	0.0592091
Hamp2	TBEV-3	Uninf-3	18.9396	14.8661	0.34938	0.586913
Hapln3	TBEV-3	Uninf-3	0.712445	0.809149	-0.183627	0.798018
Has1	TBEV-3	Uninf-3	2.26682	2.43122	-0.101011	0.877751
Hbb-b1,Hbb-b2	TBEV-3	Uninf-3	9.68368	64.1825	-2.72855	0.000144156
Hbegf	TBEV-3	Uninf-3	12.8328	6.99147	0.876168	0.0879768
Hepacam2	TBEV-3	Uninf-3	0.213568	0.296268	-0.472207	0.526834
Hephl1	TBEV-3	Uninf-3	16.1809	23.811	-0.557336	0.205122
Herpud1	TBEV-3	Uninf-3	14.7945	21.8594	-0.563193	0.241515
Hes2	TBEV-3	Uninf-3	0.728721	2.38168	-1.70854	0.00973597
Heyl	TBEV-3	Uninf-3	4.19384	6.1457	-0.551306	0.278122
Hfe2	TBEV-3	Uninf-3	2.51921	1.403	0.844456	0.202229
Hhatl	TBEV-3	Uninf-3	2.71354	1.74044	0.640724	0.350355
Hhipl1	TBEV-3	Uninf-3	0.307455	0.573427	-0.899235	0.213925
Hist1h2ac	TBEV-3	Uninf-3	0.741288	1.02601	-0.468939	0.489056
Hk1	TBEV-3	Uninf-3	5.14566	9.91592	-0.94639	0.0607924
Hlf	TBEV-3	Uninf-3	1.40099	4.62165	-1.72196	0.00180843
Hmgcll1	TBEV-3	Uninf-3	0.0353244	0.102251	-1.53338	0.0714023
Hoxb9	TBEV-3	Uninf-3	1.22281	1.76335	-0.528119	0.423524
Hoxc10	TBEV-3	Uninf-3	0.0399154	0.171422	-2.10253	0.0236749
Hoxc13	TBEV-3	Uninf-3	28.4093	37.9673	-0.418394	0.341249
Hoxd9	TBEV-3	Uninf-3	0.789235	1.24669	-0.659576	0.338945
Hp	TBEV-3	Uninf-3	104.77	178.121	-0.765632	0.0889872
Hpgds	TBEV-3	Uninf-3	7.30031	8.30525	-0.186066	0.694958
Hpx	TBEV-3	Uninf-3	0.771711	1.66879	-1.11267	0.107469
Hrasls	TBEV-3	Uninf-3	0.340418	0.216784	0.651049	0.36845
Hrc	TBEV-3	Uninf-3	5.4709	3.88668	0.49324	0.381678
Hrnr	TBEV-3	Uninf-3	11.7233	18.3446	-0.645977	0.152938
Hs3st3b1	TBEV-3	Uninf-3	1.44336	3.96757	-1.45882	0.0091135
Hs3st5	TBEV-3	Uninf-3	0.0659959	0.0323804	1.02726	0.295869
Hs3st6	TBEV-3	Uninf-3	1.75153	2.99348	-0.773208	0.259013
Hsd3b6	TBEV-3	Uninf-3	3.06957	6.6607	-1.11764	0.0635123
Hspa1a	TBEV-3	Uninf-3	16.8856	36.8748	-1.12684	0.0118861
Hspa1b	TBEV-3	Uninf-3	29.6407	58.4492	-0.979604	0.0261429
Htr5b	TBEV-3	Uninf-3	0.293454	0.438091	-0.578096	0.440356
Htra1	TBEV-3	Uninf-3	20.4965	29.1343	-0.507341	0.266651
Hunk	TBEV-3	Uninf-3	1.39197	4.35682	-1.64615	0.00361142
Idi2	TBEV-3	Uninf-3	0.432265	0.770329	-0.833559	0.229177
Ifi204	TBEV-3	Uninf-3	23.7466	13.8777	0.774952	0.0846018
Ifitm6	TBEV-3	Uninf-3	21.5562	30.2602	-0.489319	0.410101
Igf2	TBEV-3	Uninf-3	0.333949	0.52794	-0.660746	0.415755
Igfbp2	TBEV-3	Uninf-3	3.89989	14.3555	-1.8801	0.00183409
Igfbp3	TBEV-3	Uninf-3	13.8163	25.4719	-0.882535	0.0550525
Igfbp5	TBEV-3	Uninf-3	12.8194	22.1556	-0.789343	0.0727262
Igfbp6	TBEV-3	Uninf-3	13.2751	15.8619	-0.256843	0.634896
Ikzf2	TBEV-3	Uninf-3	2.99273	4.17044	-0.478737	0.303804
Il10	TBEV-3	Uninf-3	0.434826	0.442745	-0.0260378	0.972333
Il12rb2	TBEV-3	Uninf-3	1.21919	3.11111	-1.35151	0.0303525
Il19	TBEV-3	Uninf-3	0.123956	0.199567	-0.687045	0.446705
Il20ra	TBEV-3	Uninf-3	2.69269	6.1797	-1.19849	0.0446951
Il20rb	TBEV-3	Uninf-3	11.3042	19.7796	-0.807154	0.0845894
Il22ra2	TBEV-3	Uninf-3	0.944156	2.46184	-1.38264	0.0333651
Il25	TBEV-3	Uninf-3	0.251623	0.208819	0.269011	0.754067
Il34	TBEV-3	Uninf-3	5.74263	11.4198	-0.991754	0.103652
Il6	TBEV-3	Uninf-3	3.08217	1.81118	0.767017	0.252366
Il6ra	TBEV-3	Uninf-3	4.33861	12.9428	-1.57684	0.00181213
Ipmk	TBEV-3	Uninf-3	4.40241	8.40826	-0.933514	0.0487076
Irs1	TBEV-3	Uninf-3	2.49512	4.963	-0.992103	0.0388958
Isl1	TBEV-3	Uninf-3	0.179768	0.119829	0.585159	0.455979
Islr2	TBEV-3	Uninf-3	0.0467833	0.0333315	0.489107	0.739555
Itgb1bp2	TBEV-3	Uninf-3	2.8687	2.05997	0.477774	0.472607
Itgb7	TBEV-3	Uninf-3	0.8104	1.69528	-1.06482	0.110962
Itm2a	TBEV-3	Uninf-3	12.2734	8.73816	0.490134	0.362841
Itpkb	TBEV-3	Uninf-3	7.73967	13.0999	-0.759212	0.10181
Itpr2	TBEV-3	Uninf-3	2.73878	4.42425	-0.6919	0.154248
Jph1	TBEV-3	Uninf-3	1.65228	1.28951	0.357635	0.563298
Jph2	TBEV-3	Uninf-3	2.47543	1.61874	0.612808	0.342412
Jsrp1	TBEV-3	Uninf-3	3.76534	3.21849	0.226396	0.733179
Kalrn	TBEV-3	Uninf-3	3.4352	2.68564	0.355128	0.560168
Kazald1	TBEV-3	Uninf-3	1.26105	2.10038	-0.736025	0.28332
Kbtbd5	TBEV-3	Uninf-3	19.3583	19.0566	0.0226615	0.960824
Kcna1	TBEV-3	Uninf-3	0.24055	0.443408	-0.882298	0.184987
Kcna2	TBEV-3	Uninf-3	0.342518	0.551894	-0.688211	0.280158
Kcna6	TBEV-3	Uninf-3	0.0890896	0.205466	-1.20557	0.0992766
Kcna7	TBEV-3	Uninf-3	0.844814	0.694057	0.28358	0.674147
Kcnb1	TBEV-3	Uninf-3	0.215315	0.16189	0.411435	0.544444
Kcne1	TBEV-3	Uninf-3	8.70488	5.54808	0.649836	0.215641
Kcnf1	TBEV-3	Uninf-3	0.0263147	0.0889917	-1.7578	0.0403289
Kcng1	TBEV-3	Uninf-3	0.0126019	0.141252	-3.48656	0.00497624
Kcng2	TBEV-3	Uninf-3	0.360861	1.06738	-1.56456	0.0258279
Kcnh1	TBEV-3	Uninf-3	1.92189	4.03835	-1.07124	0.0479165
Kcnh2	TBEV-3	Uninf-3	0.0553401	0.17219	-1.6376	0.0414252
Kcnj11	TBEV-3	Uninf-3	0.611431	0.466146	0.391408	0.620346
Kcnj16	TBEV-3	Uninf-3	0.143968	0.688081	-2.25683	0.0108185
Kcnj2	TBEV-3	Uninf-3	3.90218	5.43173	-0.477131	0.331442
Kcnj8	TBEV-3	Uninf-3	0.478266	0.675624	-0.498407	0.478405
Kcnk16	TBEV-3	Uninf-3	3.92731	5.09828	-0.376469	0.572196
Kcnn3	TBEV-3	Uninf-3	0.106389	0.125902	-0.242952	0.733987
Kcns1	TBEV-3	Uninf-3	0.0632228	0.184335	-1.54381	0.0677286
Kctd12	TBEV-3	Uninf-3	7.54023	16.5905	-1.13768	0.0105211
Kdr	TBEV-3	Uninf-3	0.707452	1.10877	-0.648256	0.311203
Kera	TBEV-3	Uninf-3	0.366877	0.31696	0.210996	0.773676
Kif11	TBEV-3	Uninf-3	6.46294	9.0968	-0.493169	0.278692
Kif21b	TBEV-3	Uninf-3	4.12656	1.96903	1.06745	0.0315835
Kif22	TBEV-3	Uninf-3	4.01503	8.28266	-1.04468	0.0666361
Kif26a	TBEV-3	Uninf-3	2.54235	7.07253	-1.47606	0.00307411
Kif2c	TBEV-3	Uninf-3	2.34635	4.68564	-0.997828	0.0875053
Kit	TBEV-3	Uninf-3	2.94487	5.80986	-0.980299	0.0656151
Klf2	TBEV-3	Uninf-3	1.39202	3.01814	-1.11648	0.0961891
Klf4	TBEV-3	Uninf-3	37.1035	66.5184	-0.842198	0.0590754
Klf5	TBEV-3	Uninf-3	8.35074	17.0203	-1.02728	0.0557363
Klf9	TBEV-3	Uninf-3	5.18504	8.75197	-0.755253	0.139654
Klhl31	TBEV-3	Uninf-3	1.05512	0.5247	1.00784	0.117264
Klhl33	TBEV-3	Uninf-3	0.462831	0.508155	-0.134783	0.854164
Klhl38	TBEV-3	Uninf-3	0.210212	0.274535	-0.385145	0.610429
Klk10	TBEV-3	Uninf-3	120.392	83.6246	0.52574	0.230797
Klk13	TBEV-3	Uninf-3	1.58384	3.78191	-1.25569	0.0652076
Klk6	TBEV-3	Uninf-3	40.4741	37.7489	0.100564	0.83338
Kprp	TBEV-3	Uninf-3	33.9922	37.4423	-0.139465	0.749563
Krt1	TBEV-3	Uninf-3	71.3536	176.123	-1.30353	0.00744473
Krt10	TBEV-3	Uninf-3	202.192	665.348	-1.71838	0.00749765
Krt15	TBEV-3	Uninf-3	200.52	368.863	-0.879339	0.100933
Krt18	TBEV-3	Uninf-3	7.60068	5.65335	0.427022	0.471241
Krt2	TBEV-3	Uninf-3	0.142121	1.23318	-3.11719	1.49556e-05
Krt24	TBEV-3	Uninf-3	0.111139	0.15281	-0.459374	0.583825
Krt25	TBEV-3	Uninf-3	1832.44	2482.39	-0.437964	0.70083
Krt26	TBEV-3	Uninf-3	292.292	225.087	0.376928	0.530841
Krt27	TBEV-3	Uninf-3	1658.58	1562.34	0.0862402	0.926447
Krt28	TBEV-3	Uninf-3	469.986	301.916	0.638471	0.249187
Krt31	TBEV-3	Uninf-3	167.855	241.659	-0.525757	0.277784
Krt32	TBEV-3	Uninf-3	42.0749	55.2811	-0.393826	0.368573
Krt33a	TBEV-3	Uninf-3	567.223	728.753	-0.361514	0.586058
Krt33b	TBEV-3	Uninf-3	228.964	375.113	-0.712204	0.172982
Krt34	TBEV-3	Uninf-3	424.279	500.054	-0.237071	0.68575
Krt35	TBEV-3	Uninf-3	163.535	254.843	-0.640009	0.19225
Krt36	TBEV-3	Uninf-3	11.3614	22.1935	-0.965997	0.0533179
Krt39	TBEV-3	Uninf-3	14.8078	13.0037	0.187435	0.715522
Krt40	TBEV-3	Uninf-3	16.0775	17.7022	-0.138886	0.784632
Krt42	TBEV-3	Uninf-3	2.47025	1.32251	0.901378	0.180702
Krt6a	TBEV-3	Uninf-3	516.059	282.503	0.86927	0.170365
Krt6b	TBEV-3	Uninf-3	44.066	30.2949	0.540591	0.216877
Krt71	TBEV-3	Uninf-3	2265.14	3197.5	-0.497344	0.729925
Krt72-ps	TBEV-3	Uninf-3	518.086	301.502	0.781024	0.174497
Krt73	TBEV-3	Uninf-3	238.953	308.908	-0.37045	0.508438
Krt75	TBEV-3	Uninf-3	131.163	157.378	-0.262873	0.622407
Krt77	TBEV-3	Uninf-3	100.072	326.347	-1.70537	0.00082404
Krt78	TBEV-3	Uninf-3	4.43476	11.5026	-1.37503	0.00529262
Krt8	TBEV-3	Uninf-3	2.93826	3.66152	-0.317481	0.615687
Krt81	TBEV-3	Uninf-3	174.39	379.918	-1.12337	0.576548
Krt82	TBEV-3	Uninf-3	9.94728	24.7499	-1.31505	0.00628661
Krt83	TBEV-3	Uninf-3	55.6205	150.067	-1.43192	0.774734
Krt84	TBEV-3	Uninf-3	17.4646	27.375	-0.648425	0.147195
Krt85	TBEV-3	Uninf-3	132.353	286.085	-1.11205	0.653343
Krt86	TBEV-3	Uninf-3	183.537	346.428	-0.916485	0.632184
Krtap1-3	TBEV-3	Uninf-3	340.846	237.302	0.522396	0.248377
Krtap1-4	TBEV-3	Uninf-3	341.648	179.056	0.9321	0.0441844
Krtap1-5	TBEV-3	Uninf-3	512.626	814.992	-0.668879	0.22602
Krtap10-10	TBEV-3	Uninf-3	34.0613	77.1729	-1.17996	0.0103089
Krtap10-4	TBEV-3	Uninf-3	66.9795	130.986	-0.967621	0.0331826
Krtap11-1	TBEV-3	Uninf-3	681.814	687.591	-0.0121724	0.982022
Krtap12-1	TBEV-3	Uninf-3	84.9783	83.5607	0.0242699	0.958926
Krtap13-1	TBEV-3	Uninf-3	298.643	379.963	-0.347437	0.441975
Krtap14	TBEV-3	Uninf-3	690.446	942.431	-0.448858	0.411426
Krtap15	TBEV-3	Uninf-3	1166.84	1553.06	-0.412507	0.516369
Krtap16-1	TBEV-3	Uninf-3	91.1692	513.833	-2.49468	7.52971e-08
Krtap16-10b	TBEV-3	Uninf-3	388.495	844.171	-1.11964	0.0128652
Krtap16-2	TBEV-3	Uninf-3	21.791	231.135	-3.40693	3.06172e-10
Krtap16-3	TBEV-3	Uninf-3	277.637	943.656	-1.76506	0.000154846
Krtap16-4	TBEV-3	Uninf-3	70.8439	463.273	-2.70915	3.11323e-07
Krtap16-5	TBEV-3	Uninf-3	233.087	800.786	-1.78055	9.40859e-05
Krtap16-7	TBEV-3	Uninf-3	234.985	420.099	-0.838161	0.0632003
Krtap16-8	TBEV-3	Uninf-3	938.06	806.07	0.218775	0.660816
Krtap17-1	TBEV-3	Uninf-3	136.63	212.926	-0.640078	0.144154
Krtap2-4	TBEV-3	Uninf-3	397.854	388.582	0.03402	0.940677
Krtap20-2	TBEV-3	Uninf-3	68.0347	27.8248	1.2899	0.0204402
Krtap22-2	TBEV-3	Uninf-3	1222.38	1507.64	-0.302599	0.52017
Krtap24-1	TBEV-3	Uninf-3	48.5248	38.8608	0.320407	0.468276
Krtap26-1	TBEV-3	Uninf-3	167.971	83.7055	1.00482	0.0224665
Krtap27-1	TBEV-3	Uninf-3	11.8229	17.6604	-0.578934	0.342306
Krtap3-1	TBEV-3	Uninf-3	776.594	987.22	-0.346211	0.47686
Krtap3-2	TBEV-3	Uninf-3	245.23	307.523	-0.326559	0.481322
Krtap3-3	TBEV-3	Uninf-3	468.788	687.697	-0.552837	0.253119
Krtap31-1	TBEV-3	Uninf-3	36.0112	71.8794	-0.997133	0.0340184
Krtap31-2	TBEV-3	Uninf-3	16.9019	80.271	-2.24769	1.38003e-05
Krtap4-1	TBEV-3	Uninf-3	129.745	261.497	-1.01112	0.022612
Krtap4-13	TBEV-3	Uninf-3	133.722	44.8185	1.57707	0.018071
Krtap4-16	TBEV-3	Uninf-3	147.743	106.819	0.467921	0.286004
Krtap4-2	TBEV-3	Uninf-3	113.998	146.532	-0.362207	0.407926
Krtap4-6	TBEV-3	Uninf-3	140.416	137.933	0.0257397	0.953143
Krtap4-7	TBEV-3	Uninf-3	181.806	186.205	-0.034492	0.937337
Krtap4-8	TBEV-3	Uninf-3	111.851	59.4343	0.91221	0.0694825
Krtap4-9	TBEV-3	Uninf-3	38.0929	37.2496	0.0322972	0.949009
Krtap5-1	TBEV-3	Uninf-3	78.6223	115.147	-0.550466	0.239022
Krtap5-2	TBEV-3	Uninf-3	23.0734	90.5421	-1.97236	2.88696e-05
Krtap5-3	TBEV-3	Uninf-3	0.95231	8.19293	-3.10488	1.76178e-06
Krtap5-4	TBEV-3	Uninf-3	60.4477	119.912	-0.988217	0.0283181
Krtap5-5	TBEV-3	Uninf-3	75.8326	169.51	-1.16048	0.00870684
Krtap6-1	TBEV-3	Uninf-3	588.428	601.638	-0.0320298	0.94468
Krtap6-2	TBEV-3	Uninf-3	272.261	420.795	-0.628127	0.164593
Krtap7-1	TBEV-3	Uninf-3	2279.99	2797.37	-0.295044	0.658137
Krtap8-1	TBEV-3	Uninf-3	3661.81	4616.96	-0.334386	0.662093
Krtap8-2	TBEV-3	Uninf-3	142.638	481.113	-1.75402	9.16793e-05
Krtap9-1	TBEV-3	Uninf-3	267.491	146.163	0.871912	0.0494768
Krtap9-3	TBEV-3	Uninf-3	484.834	554.278	-0.193119	0.685413
Krtap9-5	TBEV-3	Uninf-3	7.9549	33.6664	-2.08139	0.000252607
Ky	TBEV-3	Uninf-3	0.310648	0.204566	0.602714	0.386779
Lama1	TBEV-3	Uninf-3	0.11199	1.11313	-3.31318	2.60565e-07
Lamb2	TBEV-3	Uninf-3	6.50602	11.0122	-0.759256	0.0972484
Lamb3	TBEV-3	Uninf-3	6.22935	11.9786	-0.943306	0.0469174
Lamc3	TBEV-3	Uninf-3	0.772536	1.93777	-1.32672	0.0309476
Lap3	TBEV-3	Uninf-3	90.9318	126.091	-0.471608	0.323961
Laptm5	TBEV-3	Uninf-3	5.49652	13.2807	-1.27274	0.0194964
Lbx1	TBEV-3	Uninf-3	0.115018	0.0418615	1.45816	0.260256
Lce1a1	TBEV-3	Uninf-3	87.3556	133.294	-0.60964	0.173326
Lce1a2	TBEV-3	Uninf-3	45.5735	66.6388	-0.548167	0.267273
Lce1b	TBEV-3	Uninf-3	83.5373	111.548	-0.417172	0.368244
Lce1c	TBEV-3	Uninf-3	59.6295	75.9075	-0.348216	0.460512
Lce1d	TBEV-3	Uninf-3	54.7833	70.6911	-0.367792	0.448889
Lce1e	TBEV-3	Uninf-3	12.1587	16.1982	-0.413845	0.506362
Lce1i	TBEV-3	Uninf-3	13.5599	22.6267	-0.73868	0.221768
Lce1l	TBEV-3	Uninf-3	30.4995	38.6095	-0.34017	0.537847
Lce1m	TBEV-3	Uninf-3	167.938	269.174	-0.68061	0.123765
Lce3c	TBEV-3	Uninf-3	9.14379	7.39823	0.305612	0.646878
Lcn2	TBEV-3	Uninf-3	9.18758	17.6546	-0.942287	0.113005
Ldb2	TBEV-3	Uninf-3	0.634597	0.813936	-0.359075	0.623977
Ldb3	TBEV-3	Uninf-3	19.263	11.3368	0.764819	0.232884
Lef1	TBEV-3	Uninf-3	2.76741	9.1014	-1.71755	0.00280441
Lgr6	TBEV-3	Uninf-3	1.36517	3.50514	-1.36039	0.0276164
Lhpp	TBEV-3	Uninf-3	8.64249	15.9218	-0.881485	0.0992009
Lifr	TBEV-3	Uninf-3	3.64253	5.08368	-0.480932	0.38557
Lilrb4	TBEV-3	Uninf-3	13.6791	10.1011	0.437461	0.409757
Limch1	TBEV-3	Uninf-3	1.13424	1.16434	-0.0377865	0.952374
Lingo1	TBEV-3	Uninf-3	1.26804	2.04317	-0.688209	0.287931
Lingo3	TBEV-3	Uninf-3	0.0402128	0.0951605	-1.24271	0.161992
Lipn	TBEV-3	Uninf-3	7.18631	5.90404	0.283549	0.631611
Lman1l	TBEV-3	Uninf-3	0.799412	0.532432	0.586342	0.407147
Lmod1	TBEV-3	Uninf-3	0.589545	0.613391	-0.0572051	0.932129
Lmod2	TBEV-3	Uninf-3	9.94628	7.87924	0.336101	0.517126
Lmod3	TBEV-3	Uninf-3	2.25672	1.37271	0.717201	0.263734
Lmtk3	TBEV-3	Uninf-3	0.923642	1.20587	-0.384669	0.554762
Lor	TBEV-3	Uninf-3	75.3098	297.38	-1.9814	1.63385e-05
Lpcat4	TBEV-3	Uninf-3	5.84902	9.77722	-0.741229	0.193023
Lpin3	TBEV-3	Uninf-3	14.732	18.0323	-0.29163	0.524822
Lrat	TBEV-3	Uninf-3	8.91396	9.02641	-0.0180858	0.967868
Lrp2bp	TBEV-3	Uninf-3	0.254059	0.154034	0.721915	0.324217
Lrp4	TBEV-3	Uninf-3	3.90076	8.60869	-1.14204	0.0275876
Lrp8	TBEV-3	Uninf-3	0.749309	0.921551	-0.298503	0.660356
Lrrc15	TBEV-3	Uninf-3	78.7103	84.8933	-0.109098	0.834271
Lrrc17	TBEV-3	Uninf-3	0.59677	0.478245	0.319425	0.664311
Lrrc30	TBEV-3	Uninf-3	0.270448	0.341343	-0.335871	0.656375
Lrrc38	TBEV-3	Uninf-3	0.101719	0.112214	-0.141663	0.867808
Lrrn2	TBEV-3	Uninf-3	0.494758	1.37433	-1.47393	0.0288086
Lrrn3	TBEV-3	Uninf-3	0.263756	0.7107	-1.43004	0.0388225
Lrrtm1	TBEV-3	Uninf-3	0.0246405	0.159778	-2.69697	0.0208062
Lsamp	TBEV-3	Uninf-3	0.218736	0.212384	0.0425156	0.954529
Ltbp2	TBEV-3	Uninf-3	1.19848	1.77446	-0.566174	0.354522
Ltf	TBEV-3	Uninf-3	0.0060834	0.302165	-5.63431	3.70599e-05
Lum	TBEV-3	Uninf-3	52.8125	49.1722	0.103037	0.814109
Ly6g6d	TBEV-3	Uninf-3	106.137	157.304	-0.567628	0.203594
Ly6k	TBEV-3	Uninf-3	2.4083	0.908846	1.40591	0.0521399
Lyg2	TBEV-3	Uninf-3	32.475	77.8275	-1.26095	0.00488959
Lynx1	TBEV-3	Uninf-3	2.1249	2.85812	-0.427672	0.47094
Lzts1	TBEV-3	Uninf-3	2.09794	3.67562	-0.809014	0.207551
Mafa	TBEV-3	Uninf-3	0.439368	0.536922	-0.289283	0.717952
Magee2	TBEV-3	Uninf-3	0.198307	0.185563	0.0958265	0.90016
Mall	TBEV-3	Uninf-3	5.83558	14.2932	-1.29238	0.0168209
Man1a	TBEV-3	Uninf-3	7.44849	8.67791	-0.2204	0.64486
Man1c1	TBEV-3	Uninf-3	1.60095	3.228	-1.01171	0.0871143
Maob	TBEV-3	Uninf-3	2.65386	2.98341	-0.16887	0.785903
Marcksl1	TBEV-3	Uninf-3	33.9015	54.7248	-0.690846	0.121997
Mark1	TBEV-3	Uninf-3	5.58932	5.67421	-0.0217468	0.964773
Marveld1	TBEV-3	Uninf-3	8.55192	13.0369	-0.608281	0.217211
Matn4	TBEV-3	Uninf-3	1.08376	1.507	-0.475634	0.545999
Mb	TBEV-3	Uninf-3	32.7717	20.7266	0.660967	0.247166
Mboat2	TBEV-3	Uninf-3	9.07973	13.6905	-0.592454	0.23079
Mbp	TBEV-3	Uninf-3	4.94647	8.33347	-0.752518	0.321993
Mc1r	TBEV-3	Uninf-3	0.700228	3.81857	-2.44714	7.49684e-05
Mcoln2	TBEV-3	Uninf-3	6.90083	4.19224	0.719049	0.214526
Me1	TBEV-3	Uninf-3	24.4753	44.8997	-0.875379	0.0560536
Mef2c	TBEV-3	Uninf-3	4.19125	2.77032	0.597328	0.266164
Megf6	TBEV-3	Uninf-3	1.04834	2.26961	-1.11434	0.0592115
Meox2	TBEV-3	Uninf-3	1.0124	1.4325	-0.500756	0.452717
Mettl7a1	TBEV-3	Uninf-3	6.64849	11.7657	-0.823489	0.126226
Mex3a	TBEV-3	Uninf-3	2.28671	4.12029	-0.849472	0.110813
Mfap4	TBEV-3	Uninf-3	26.2522	39.4535	-0.587715	0.203372
Mfap5	TBEV-3	Uninf-3	14.8519	16.2221	-0.127313	0.806889
Mgat4a	TBEV-3	Uninf-3	12.2024	6.90509	0.821433	0.0636875
Miat	TBEV-3	Uninf-3	1.12605	1.18198	-0.0699347	0.909797
Micu1	TBEV-3	Uninf-3	11.2126	17.257	-0.622061	0.190193
Mira	TBEV-3	Uninf-3	2.36367	8.07261	-1.77201	0.00775316
Mki67	TBEV-3	Uninf-3	13.342	21.8629	-0.71251	0.128724
Mlana	TBEV-3	Uninf-3	24.4874	80.5887	-1.71854	0.00212975
Mlph	TBEV-3	Uninf-3	0.976509	3.72877	-1.93299	0.00119486
Mmp15	TBEV-3	Uninf-3	0.717915	2.47079	-1.78309	0.00508244
Mmp17	TBEV-3	Uninf-3	0.25186	0.601975	-1.25708	0.0744029
Mmp19	TBEV-3	Uninf-3	5.41663	10.3002	-0.927205	0.121843
Mmp20	TBEV-3	Uninf-3	0.226784	0.125197	0.857119	0.250813
Mmp28	TBEV-3	Uninf-3	1.07161	1.89228	-0.820346	0.274599
Mmp3	TBEV-3	Uninf-3	24.588	21.2548	0.210166	0.644488
Mmp8	TBEV-3	Uninf-3	0.34089	0.365868	-0.102017	0.886262
Mmp9	TBEV-3	Uninf-3	0.509265	1.32494	-1.37944	0.0413749
Mn1	TBEV-3	Uninf-3	0.396446	0.784332	-0.98434	0.138761
Morn4	TBEV-3	Uninf-3	2.0815	3.11357	-0.580946	0.37309
Mosc1	TBEV-3	Uninf-3	0.324097	0.226292	0.51824	0.489652
Mpz	TBEV-3	Uninf-3	1.51083	3.29169	-1.12349	0.0862843
Mrap2	TBEV-3	Uninf-3	0.116555	0.289108	-1.3106	0.152726
Mrgprf	TBEV-3	Uninf-3	1.11158	2.26527	-1.02707	0.126487
Mrgprg	TBEV-3	Uninf-3	0.309266	0.0411395	2.91025	0.00207029
Mrvi1	TBEV-3	Uninf-3	0.504272	0.542447	-0.10528	0.874129
Ms4a10	TBEV-3	Uninf-3	0.66288	0.615957	0.105918	0.888215
Ms4a6d	TBEV-3	Uninf-3	17.0656	20.6596	-0.275721	0.578364
Msi1	TBEV-3	Uninf-3	1.93439	5.2955	-1.45289	0.0250383
Msr1	TBEV-3	Uninf-3	4.87209	4.43164	0.1367	0.828145
Mstn	TBEV-3	Uninf-3	4.16855	1.28139	1.70184	0.00556636
Msx1as	TBEV-3	Uninf-3	2.66376	5.13932	-0.948113	0.150116
Msx2	TBEV-3	Uninf-3	21.3639	33.1649	-0.634482	0.156089
Mt1	TBEV-3	Uninf-3	471.763	748.185	-0.665333	0.14489
Mt2	TBEV-3	Uninf-3	818.45	1260.48	-0.623007	0.202265
Mt4	TBEV-3	Uninf-3	267.27	461.491	-0.788005	0.0729663
Mtnr1b	TBEV-3	Uninf-3	0.796277	0.0427893	4.21795	4.76934e-05
Mtus2	TBEV-3	Uninf-3	0.0358963	0.0144159	1.31617	0.135906
Mucl1	TBEV-3	Uninf-3	1.51536	0.921597	0.717453	0.318088
Mup1	TBEV-3	Uninf-3	37.1668	33.3606	0.155869	0.751941
Mup13	TBEV-3	Uninf-3	22.443	19.4876	0.203709	0.692324
Mup3	TBEV-3	Uninf-3	0.399054	0.32258	0.306927	0.698899
Mup4	TBEV-3	Uninf-3	0.0296896	0.437223	-3.88034	0.000986578
Mup6	TBEV-3	Uninf-3	0.840803	0.877105	-0.0609817	0.937833
Mup8	TBEV-3	Uninf-3	26.6789	23.3863	0.190036	0.702303
Mup9	TBEV-3	Uninf-3	125.23	98.2647	0.349835	0.424095
Mustn1	TBEV-3	Uninf-3	29.8551	31.2706	-0.0668295	0.888038
Mxd1	TBEV-3	Uninf-3	14.4684	12.2722	0.237511	0.589776
Myadml2	TBEV-3	Uninf-3	0.547505	0.521589	0.0699587	0.933536
Myb	TBEV-3	Uninf-3	3.0253	2.37768	0.347524	0.58956
Mybpc1	TBEV-3	Uninf-3	16.7703	9.87915	0.76345	0.100309
Mybpc2	TBEV-3	Uninf-3	18.8093	12.0371	0.643958	0.147371
Mycn	TBEV-3	Uninf-3	2.93982	7.23308	-1.29888	0.0250899
Myh11	TBEV-3	Uninf-3	4.56394	5.46724	-0.260533	0.593719
Myh13	TBEV-3	Uninf-3	0.0908184	0.0434962	1.0621	0.167582
Myh15	TBEV-3	Uninf-3	0.143606	0.0266864	2.42794	0.00163756
Myh4	TBEV-3	Uninf-3	84.1688	40.3868	1.0594	0.043803
Myl1	TBEV-3	Uninf-3	224.587	122.571	0.873657	0.0710324
Mylk	TBEV-3	Uninf-3	3.89774	4.12805	-0.0828226	0.86087
Mylk2	TBEV-3	Uninf-3	4.43962	3.61907	0.294817	0.605107
Mylk4	TBEV-3	Uninf-3	0.792058	0.887506	-0.164151	0.799785
Mylpf	TBEV-3	Uninf-3	252.228	144.695	0.801713	0.0713972
Myoc	TBEV-3	Uninf-3	1.3747	0.614173	1.1624	0.0883292
Myom1	TBEV-3	Uninf-3	6.09251	3.422	0.832197	0.112404
Myom2	TBEV-3	Uninf-3	4.05337	2.62367	0.627536	0.237041
Myot	TBEV-3	Uninf-3	17.6264	8.66274	1.02484	0.0343392
Myoz1	TBEV-3	Uninf-3	24.5487	13.639	0.847909	0.0951761
Myoz3	TBEV-3	Uninf-3	1.2632	0.697104	0.857637	0.196596
Mypn	TBEV-3	Uninf-3	1.57082	1.18817	0.402777	0.511703
Myrip	TBEV-3	Uninf-3	0.0440712	0.0273078	0.690523	0.430189
Naip1	TBEV-3	Uninf-3	0.2897	0.149783	0.951686	0.174842
Nat8l	TBEV-3	Uninf-3	0.433422	0.580514	-0.421558	0.528552
Nbl1	TBEV-3	Uninf-3	15.3615	25.3044	-0.720069	0.132908
Nccrp1	TBEV-3	Uninf-3	9.23259	29.5656	-1.67911	0.00146995
Nckap5l	TBEV-3	Uninf-3	4.78027	7.62039	-0.672773	0.170326
Nctc1	TBEV-3	Uninf-3	0.341162	0.406343	-0.252241	0.725848
Ndrg4	TBEV-3	Uninf-3	0.825203	1.39099	-0.753291	0.259074
Ndufa4l2	TBEV-3	Uninf-3	7.42259	27.2833	-1.87802	0.0385788
Neb	TBEV-3	Uninf-3	10.4217	4.52047	1.20505	0.00906089
Necab1	TBEV-3	Uninf-3	1.21972	0.364199	1.74375	0.00879822
Nek5	TBEV-3	Uninf-3	0.345647	0.150999	1.19476	0.106954
Nek6	TBEV-3	Uninf-3	5.95658	6.21457	-0.0611703	0.909327
Neurl1a	TBEV-3	Uninf-3	0.66673	0.590021	0.176336	0.807971
Neurl3	TBEV-3	Uninf-3	1.0032	1.57341	-0.649285	0.328707
Nexn	TBEV-3	Uninf-3	6.81577	3.37136	1.01555	0.0562667
Nfatc1	TBEV-3	Uninf-3	3.99812	6.20285	-0.633609	0.305953
Nfe2l3	TBEV-3	Uninf-3	49.5918	37.8962	0.388048	0.376146
Nfia	TBEV-3	Uninf-3	2.41911	3.86618	-0.676432	1
Nfic	TBEV-3	Uninf-3	5.0364	10.2621	-1.02686	0.0299779
Nfix	TBEV-3	Uninf-3	10.6794	21.1668	-0.986973	0.0440101
Ngp	TBEV-3	Uninf-3	0	1.12007	#NUM!	0.00182745
Nhs	TBEV-3	Uninf-3	1.76969	2.43696	-0.461586	0.411258
Nid1	TBEV-3	Uninf-3	11.9573	15.1515	-0.341569	0.434846
Nkain3	TBEV-3	Uninf-3	0.228729	0.104362	1.13204	0.138765
Nkain4	TBEV-3	Uninf-3	0.283389	0.114785	1.30385	0.17066
Nkd2	TBEV-3	Uninf-3	12.2694	21.0325	-0.777556	0.0838935
Nlrp1a	TBEV-3	Uninf-3	0.732223	1.17586	-0.683361	0.287334
Nlrp1c-ps	TBEV-3	Uninf-3	0.490477	1.07926	-1.13779	0.0884929
Nmnat2	TBEV-3	Uninf-3	0.315612	0.734603	-1.21881	0.0718101
Nos1	TBEV-3	Uninf-3	0.23422	0.0927929	1.33578	0.0722501
Nova1	TBEV-3	Uninf-3	0.843021	0.564911	0.577545	0.366486
Npbwr1	TBEV-3	Uninf-3	0.168117	0.317397	-0.916823	0.206637
Nppb	TBEV-3	Uninf-3	3.51585	4.46229	-0.343911	0.609438
Nppc	TBEV-3	Uninf-3	15.7932	6.38965	1.30549	0.0299966
Nptx1	TBEV-3	Uninf-3	0.313266	1.37959	-2.13878	0.00113541
Nptx2	TBEV-3	Uninf-3	0.441673	0.500396	-0.180092	0.800071
Npw	TBEV-3	Uninf-3	1.15222	1.18718	-0.0431225	0.955772
Npy	TBEV-3	Uninf-3	17.3218	23.6262	-0.447799	0.459986
Nr1d1	TBEV-3	Uninf-3	8.16698	12.0286	-0.558594	0.273103
Nr3c2	TBEV-3	Uninf-3	0.239573	0.270382	-0.174534	0.80445
Nr4a1	TBEV-3	Uninf-3	8.1774	10.1118	-0.306326	0.559489
Nrcam	TBEV-3	Uninf-3	1.31982	2.30297	-0.803154	0.181356
Nrg1	TBEV-3	Uninf-3	1.91212	1.62856	0.231576	0.726027
Nrn1	TBEV-3	Uninf-3	1.32802	1.94404	-0.549781	0.416382
Nrtn	TBEV-3	Uninf-3	2.16469	6.00712	-1.47251	0.0308575
Ntf3	TBEV-3	Uninf-3	0.608715	1.24011	-1.02663	0.214778
Ntm	TBEV-3	Uninf-3	0.0801956	0.0382906	1.06653	0.271586
Ntn1	TBEV-3	Uninf-3	2.48623	4.77891	-0.942722	0.0765659
Ntng1	TBEV-3	Uninf-3	0.0843201	0.114029	-0.435452	0.597779
Ntrk1	TBEV-3	Uninf-3	0.0527385	1.05157	-4.31754	1.80266e-07
Nup210	TBEV-3	Uninf-3	2.21851	5.28664	-1.25276	0.0141324
Nxf7	TBEV-3	Uninf-3	0.457077	0.169949	1.42734	0.0584848
Nxph4	TBEV-3	Uninf-3	0.52872	1.56533	-1.56589	0.0278317
Oas1e	TBEV-3	Uninf-3	0.115005	0.58272	-2.34111	0.00307615
Oas1f	TBEV-3	Uninf-3	5.31928	14.4496	-1.44173	0.0103289
Obscn	TBEV-3	Uninf-3	4.08292	2.46742	0.726598	0.141357
Oca2	TBEV-3	Uninf-3	3.19364	13.1569	-2.04255	0.000105228
Odz3	TBEV-3	Uninf-3	0.336751	0.533474	-0.663736	0.301988
Olfm4	TBEV-3	Uninf-3	0.0685831	0.302574	-2.14136	0.0139087
Olfml1	TBEV-3	Uninf-3	1.16286	0.928352	0.324934	0.693415
Olfml3	TBEV-3	Uninf-3	3.188	5.38416	-0.75607	0.221052
Olfr558	TBEV-3	Uninf-3	0.0457151	0.0164101	1.47809	0.157547
Olr1	TBEV-3	Uninf-3	1.63313	0.389969	2.06621	0.00181776
Opcml	TBEV-3	Uninf-3	0.318254	0.234375	0.44136	0.519339
Orm1	TBEV-3	Uninf-3	35.8569	54.759	-0.610845	0.197156
Osm	TBEV-3	Uninf-3	1.0292	0.564495	0.866491	0.214947
Osr2	TBEV-3	Uninf-3	0.887629	2.09617	-1.23973	0.0701698
Otop2	TBEV-3	Uninf-3	13.299	14.7447	-0.148879	0.788723
Otop3	TBEV-3	Uninf-3	0.632388	2.03807	-1.68832	0.0122396
Otub2	TBEV-3	Uninf-3	12.1513	16.5023	-0.441556	0.368257
Otud1	TBEV-3	Uninf-3	14.6848	18.1231	-0.303506	0.51621
Oxct2a	TBEV-3	Uninf-3	0.97292	1.59765	-0.715558	0.542721
Oxtr	TBEV-3	Uninf-3	1.08306	1.70335	-0.653262	0.299449
P2rx2	TBEV-3	Uninf-3	1.01106	1.98941	-0.976472	0.226025
P2rx6	TBEV-3	Uninf-3	0.196448	0.117109	0.746296	0.395814
P2ry4	TBEV-3	Uninf-3	0.744643	1.33862	-0.846126	0.194069
Pacsin1	TBEV-3	Uninf-3	0.221061	0.324594	-0.554192	0.434268
Padi1	TBEV-3	Uninf-3	51.2028	50.9955	0.00585276	0.989775
Padi2	TBEV-3	Uninf-3	0.455791	0.294212	0.631516	0.36579
Padi3	TBEV-3	Uninf-3	62.5571	93.8135	-0.584622	0.206032
Padi4	TBEV-3	Uninf-3	24.4603	21.2203	0.204997	0.642759
Pam	TBEV-3	Uninf-3	7.31034	11.8268	-0.694049	0.138254
Pank1	TBEV-3	Uninf-3	6.81246	14.7412	-1.11361	0.0318719
Pappa2	TBEV-3	Uninf-3	0.198672	0.987294	-2.31309	0.000315063
Paqr7	TBEV-3	Uninf-3	18.8419	37.5507	-0.994895	0.0297445
Pcdh20	TBEV-3	Uninf-3	0.194465	0.409116	-1.073	0.119988
Pcdh8	TBEV-3	Uninf-3	0.132949	0.309406	-1.21863	0.134067
Pcolce	TBEV-3	Uninf-3	19.8391	29.2875	-0.561938	0.237542
Pcolce2	TBEV-3	Uninf-3	6.58979	8.19359	-0.314263	0.576818
Pcp4l1	TBEV-3	Uninf-3	0.840543	0.967267	-0.202593	0.770624
Pcsk1	TBEV-3	Uninf-3	0.516607	0.636258	-0.300545	0.662044
Pcsk2	TBEV-3	Uninf-3	0.281653	0.294416	-0.0639372	0.928834
Pcsk9	TBEV-3	Uninf-3	0.0238093	0.137041	-2.52501	0.00594193
Pcx	TBEV-3	Uninf-3	5.80002	10.3823	-0.839996	0.127265
Pde4dip	TBEV-3	Uninf-3	10.3937	8.02996	0.372245	0.513262
Pde9a	TBEV-3	Uninf-3	3.90336	2.21742	0.815834	0.225753
Pdk2	TBEV-3	Uninf-3	5.21482	5.95443	-0.191346	0.74131
Pdk4	TBEV-3	Uninf-3	17.8836	22.316	-0.319441	0.467008
Pdpn	TBEV-3	Uninf-3	24.0977	32.0102	-0.409636	0.362326
Pdzk1ip1	TBEV-3	Uninf-3	44.274	65.9057	-0.573944	0.230632
Pdzrn3	TBEV-3	Uninf-3	50.8448	31.685	0.6823	0.129265
Peli2	TBEV-3	Uninf-3	3.0314	5.83693	-0.945226	0.06042
Per1	TBEV-3	Uninf-3	5.91376	14.6512	-1.30887	0.00693971
Per3	TBEV-3	Uninf-3	2.43462	5.51181	-1.17883	0.0222941
Pfkm	TBEV-3	Uninf-3	14.2882	15.1223	-0.0818534	0.898265
Pgam2	TBEV-3	Uninf-3	25.8151	17.193	0.586394	0.276569
Pgm1	TBEV-3	Uninf-3	36.6447	26.6197	0.46111	0.293569
Pgm2	TBEV-3	Uninf-3	9.94425	10.5008	-0.0785648	0.874926
Pgm5	TBEV-3	Uninf-3	0.60574	0.907128	-0.582607	0.37856
Pgr	TBEV-3	Uninf-3	0.0100334	0.0379047	-1.91757	0.0438619
Pgrmc2	TBEV-3	Uninf-3	12.6356	22.4183	-0.827183	0.0660554
Phactr1	TBEV-3	Uninf-3	4.34558	1.72967	1.32905	0.0317031
Phactr2	TBEV-3	Uninf-3	3.05536	4.11822	-0.430679	1
Phf15	TBEV-3	Uninf-3	1.53491	3.57888	-1.22135	0.027691
Phka1	TBEV-3	Uninf-3	1.74964	1.60559	0.123955	0.849457
Phlda2	TBEV-3	Uninf-3	5.17034	5.25023	-0.0221215	0.973712
Pi15	TBEV-3	Uninf-3	27.0657	23.7714	0.187239	0.681069
Pi16	TBEV-3	Uninf-3	24.7283	32.1053	-0.376648	0.395859
Pif1	TBEV-3	Uninf-3	1.14043	2.14005	-0.908067	0.154091
Pik3c2g	TBEV-3	Uninf-3	0.27829	0.369049	-0.407223	0.555807
Pik3r1	TBEV-3	Uninf-3	9.69938	13.3981	-0.466064	0.319366
Pik3r3	TBEV-3	Uninf-3	16.7544	9.19811	0.865131	0.0499534
Pink1	TBEV-3	Uninf-3	13.0438	16.7116	-0.357486	0.457824
Pip4k2a	TBEV-3	Uninf-3	2.90201	4.79455	-0.724343	0.190801
Pitx1	TBEV-3	Uninf-3	0.0503025	0.0204311	1.29986	0.25426
Pitx2	TBEV-3	Uninf-3	0.145224	0.182855	-0.33242	0.740006
Piwil2	TBEV-3	Uninf-3	2.92881	3.85949	-0.398096	0.45234
Pkia	TBEV-3	Uninf-3	8.20439	4.66268	0.815237	0.102602
Pkib	TBEV-3	Uninf-3	1.44201	1.65444	-0.198262	0.760356
Pla2g4b	TBEV-3	Uninf-3	8.94431	9.75947	-0.125833	0.787975
Pla2g4c	TBEV-3	Uninf-3	1.40214	4.36924	-1.63975	0.00562869
Plch1	TBEV-3	Uninf-3	0.196912	0.144283	0.44865	0.522062
Plekhg1	TBEV-3	Uninf-3	9.875	12.6129	-0.353047	0.434036
Plk2	TBEV-3	Uninf-3	28.2332	21.5097	0.392405	0.370096
Plk3	TBEV-3	Uninf-3	30.0621	31.31	-0.0586777	0.894643
Pllp	TBEV-3	Uninf-3	0.335056	0.256801	0.383751	0.616024
Plod2	TBEV-3	Uninf-3	6.71728	5.38429	0.319121	0.545199
Pls1	TBEV-3	Uninf-3	0.0623228	0.200627	-1.68668	0.0305656
Pmel	TBEV-3	Uninf-3	16.1618	94.2077	-2.54326	0.000184922
Pmp22	TBEV-3	Uninf-3	23.4847	31.8339	-0.438843	0.335641
Pnmal2	TBEV-3	Uninf-3	0.0259076	0.0748222	-1.53009	0.0850096
Podn	TBEV-3	Uninf-3	1.83689	3.17302	-0.788591	0.200187
Pon1	TBEV-3	Uninf-3	0.290239	0.42236	-0.541232	0.472956
Pou2f3	TBEV-3	Uninf-3	8.3736	19.9884	-1.25524	0.00915183
Pou3f1	TBEV-3	Uninf-3	7.4762	16.3498	-1.1289	0.0245018
Ppapdc3	TBEV-3	Uninf-3	0.563293	0.587465	-0.0606174	0.932741
Ppara	TBEV-3	Uninf-3	0.729559	1.70374	-1.22361	0.0531756
Ppif	TBEV-3	Uninf-3	46.6413	38.8935	0.262079	0.608978
Ppp1r14a	TBEV-3	Uninf-3	2.17208	2.97554	-0.454074	0.522035
Ppp1r3a	TBEV-3	Uninf-3	1.55187	1.16883	0.408943	0.474339
Ppp1r3b	TBEV-3	Uninf-3	6.21562	5.88138	0.0797436	0.870459
Ppp1r3c	TBEV-3	Uninf-3	10.6864	7.46415	0.517726	0.296831
Ppp2r2c	TBEV-3	Uninf-3	1.09596	2.51634	-1.19913	0.0532235
Prex1	TBEV-3	Uninf-3	0.989819	2.07979	-1.0712	0.0735744
Prf1	TBEV-3	Uninf-3	0.299748	0.683638	-1.18948	0.0999474
Prkaa2	TBEV-3	Uninf-3	1.9093	1.61388	0.24251	0.654357
Prkag3	TBEV-3	Uninf-3	0.201379	0.279104	-0.47089	0.522383
Prkcb	TBEV-3	Uninf-3	1.29484	2.31364	-0.837391	0.120583
Prkg2	TBEV-3	Uninf-3	0.646802	0.35692	0.857723	0.201557
Prmt8	TBEV-3	Uninf-3	0.0204657	0	#DIV/0!	0.0440215
Procr	TBEV-3	Uninf-3	12.6864	23.6827	-0.900551	0.0718798
Prr12	TBEV-3	Uninf-3	2.83616	6.19491	-1.12714	0.0243448
Prr15l	TBEV-3	Uninf-3	0.121393	0.358937	-1.56405	0.0604505
Prr5l	TBEV-3	Uninf-3	2.26687	4.84161	-1.09479	0.0673832
Prr9	TBEV-3	Uninf-3	3390.6	2131.52	0.669658	0.527019
Prss22	TBEV-3	Uninf-3	25.3915	10.2401	1.31012	0.0151717
Prss35	TBEV-3	Uninf-3	0.857493	1.55258	-0.856471	0.196934
Prss53	TBEV-3	Uninf-3	17.9979	30.288	-0.750918	0.177638
Prtg	TBEV-3	Uninf-3	0.0174535	0.127618	-2.87024	0.00031646
Psors1c2	TBEV-3	Uninf-3	151.623	319.065	-1.07336	0.0166263
Ptch2	TBEV-3	Uninf-3	4.27688	13.0838	-1.61315	0.00178187
Ptgds	TBEV-3	Uninf-3	24.9282	75.9722	-1.60769	0.00110105
Ptger3	TBEV-3	Uninf-3	1.67433	2.05886	-0.298262	0.653749
Ptgfr	TBEV-3	Uninf-3	2.08953	1.99795	0.064658	0.912133
Ptgfrn	TBEV-3	Uninf-3	9.1045	16.5184	-0.859422	0.0517047
Ptgs1	TBEV-3	Uninf-3	16.6547	27.7673	-0.737458	0.0970769
Pth1r	TBEV-3	Uninf-3	1.05275	2.20055	-1.0637	0.15161
Pthlh	TBEV-3	Uninf-3	10.7291	7.13163	0.589225	0.304234
Ptp4a3	TBEV-3	Uninf-3	4.33994	4.55051	-0.0683531	0.90796
Ptplb	TBEV-3	Uninf-3	13.9127	26.4395	-0.926292	0.036126
Ptpn14	TBEV-3	Uninf-3	10.0952	18.1621	-0.847262	0.0575802
Ptpn21	TBEV-3	Uninf-3	5.11283	8.54561	-0.741061	0.122615
Ptprb	TBEV-3	Uninf-3	0.687317	0.959465	-0.481255	0.407789
Ptprg	TBEV-3	Uninf-3	1.92599	3.57909	-0.893993	0.0709001
Ptprv	TBEV-3	Uninf-3	2.4695	2.34567	0.0742189	0.893816
Ptprz1	TBEV-3	Uninf-3	0.337491	1.20152	-1.83194	0.00345983
Ptrf	TBEV-3	Uninf-3	25.9322	44.0288	-0.763703	0.0823693
Ptx3	TBEV-3	Uninf-3	15.2286	9.29823	0.711755	0.164979
Pvalb	TBEV-3	Uninf-3	98.9979	72.6606	0.446225	0.310774
Pxmp4	TBEV-3	Uninf-3	15.605	22.9339	-0.555473	0.267249
Pygm	TBEV-3	Uninf-3	21.0245	16.2567	0.371037	0.408059
Pyy	TBEV-3	Uninf-3	0.951242	38.2177	-5.32828	5.44009e-14
Rab11fip4	TBEV-3	Uninf-3	1.99629	4.36001	-1.12701	0.0579466
Rab15	TBEV-3	Uninf-3	12.8989	12.5144	0.0436589	0.924387
Rab3d	TBEV-3	Uninf-3	8.20982	17.8515	-1.12062	0.0142858
Ramp3	TBEV-3	Uninf-3	0.53948	1.90146	-1.81747	0.0122464
Rarres1	TBEV-3	Uninf-3	34.9539	74.3294	-1.08848	0.0148453
Rasgef1c	TBEV-3	Uninf-3	0.0375158	0.0971991	-1.37344	0.143778
Rasgrp1	TBEV-3	Uninf-3	3.30851	4.96065	-0.584348	0.249189
Rasl11a	TBEV-3	Uninf-3	3.74322	6.53583	-0.804091	0.212164
Rassf6	TBEV-3	Uninf-3	6.80822	7.883	-0.211467	0.692985
Rbfox1	TBEV-3	Uninf-3	1.04789	0.502382	1.06063	0.140278
Rbm20	TBEV-3	Uninf-3	1.2706	1.95661	-0.622846	0.279564
Rbm38	TBEV-3	Uninf-3	2.35426	3.24797	-0.464265	0.480418
Rcn3	TBEV-3	Uninf-3	10.0267	16.4918	-0.717902	0.180226
Rdh1	TBEV-3	Uninf-3	3.52983	7.73943	-1.13263	0.0305224
Rdh9	TBEV-3	Uninf-3	4.75958	8.78334	-0.883935	0.0991602
Reck	TBEV-3	Uninf-3	1.5359	2.56158	-0.73795	0.218123
Reln	TBEV-3	Uninf-3	0.266061	0.687878	-1.3704	0.0308601
Ret	TBEV-3	Uninf-3	4.4116	3.3433	0.400029	0.450088
Retnla	TBEV-3	Uninf-3	52.0452	19.787	1.39521	0.0118131
Retnlg	TBEV-3	Uninf-3	2.34621	1.90941	0.297205	0.675656
Rftn2	TBEV-3	Uninf-3	0.733019	0.973623	-0.409513	0.536381
Rfx2	TBEV-3	Uninf-3	1.37199	2.19508	-0.678004	0.31277
Rgmb	TBEV-3	Uninf-3	6.45741	12.3071	-0.930463	0.0730048
Rgs9bp	TBEV-3	Uninf-3	0.166428	0.387332	-1.21867	0.0762166
Ripply3	TBEV-3	Uninf-3	0.265813	0.788703	-1.56907	0.0343739
Rmrp	TBEV-3	Uninf-3	48.0296	8.92515	2.42798	0.000333186
Rnase12	TBEV-3	Uninf-3	5.79234	2.23714	1.37249	0.0546748
Rnaset2b	TBEV-3	Uninf-3	58.5371	83.5053	-0.512516	0.244941
Rnf112	TBEV-3	Uninf-3	0.0434872	0.0578852	-0.412604	0.649572
Rnf149	TBEV-3	Uninf-3	51.1521	58.9613	-0.204975	0.642444
Rnf180	TBEV-3	Uninf-3	1.42836	1.43366	-0.00534328	0.993282
Rnf182	TBEV-3	Uninf-3	1.44007	1.88896	-0.391453	0.537788
Rnf222	TBEV-3	Uninf-3	13.0294	15.2683	-0.228769	0.623005
Rorc	TBEV-3	Uninf-3	3.79822	7.56226	-0.993494	0.0736797
Rpl3l	TBEV-3	Uninf-3	5.93879	3.45164	0.782887	0.257423
Rpph1	TBEV-3	Uninf-3	39.1773	9.49558	2.04469	0.00196638
Rprl3	TBEV-3	Uninf-3	16.3394	4.09179	1.99755	0.00813574
Rptn	TBEV-3	Uninf-3	4.7579	1.80127	1.40131	0.00937882
Rrad	TBEV-3	Uninf-3	13.8157	10.7765	0.35842	0.508241
Rragd	TBEV-3	Uninf-3	1.82652	1.25599	0.540273	0.372826
Rspo1	TBEV-3	Uninf-3	1.02015	2.2915	-1.16751	0.0811342
Rspo2	TBEV-3	Uninf-3	0.0706571	0.5275	-2.90026	0.000150317
Rspo3	TBEV-3	Uninf-3	0.485397	1.51891	-1.6458	0.0149876
Rtkn2	TBEV-3	Uninf-3	3.03227	3.81213	-0.330199	0.547426
Rtn2	TBEV-3	Uninf-3	13.8787	10.7052	0.374561	0.54879
Rtn4r	TBEV-3	Uninf-3	0.807117	1.86538	-1.20862	0.0779433
Rxfp1	TBEV-3	Uninf-3	0.028488	0.0333882	-0.228984	0.830466
Rxra	TBEV-3	Uninf-3	12.7462	26.7862	-1.07142	0.0151551
Ryr1	TBEV-3	Uninf-3	4.01105	2.4165	0.731061	0.112819
S100a1	TBEV-3	Uninf-3	175.422	139.705	0.328446	0.452676
S100a3	TBEV-3	Uninf-3	714.372	964.851	-0.433631	0.404174
S100a7a	TBEV-3	Uninf-3	51.3491	48.0511	0.0957695	0.843312
S100a9	TBEV-3	Uninf-3	26.4563	40.2091	-0.603911	0.284152
S1pr1	TBEV-3	Uninf-3	1.92753	3.08063	-0.676472	0.274948
S1pr3	TBEV-3	Uninf-3	4.18051	6.8673	-0.716064	0.160256
S1pr5	TBEV-3	Uninf-3	3.52186	6.27308	-0.832836	0.158262
Saa3	TBEV-3	Uninf-3	6.04277	13.1925	-1.12644	0.0859714
Samd5	TBEV-3	Uninf-3	19.6441	17.5024	0.166543	0.714247
Satb1	TBEV-3	Uninf-3	1.22625	2.35245	-0.939911	0.130766
Sbk2	TBEV-3	Uninf-3	0.570759	0.219284	1.38008	0.089248
Scara5	TBEV-3	Uninf-3	5.82985	7.79411	-0.418926	0.417818
Scd3	TBEV-3	Uninf-3	24.2284	40.0274	-0.724289	0.0999084
Scg3	TBEV-3	Uninf-3	0.267393	0.4229	-0.661355	0.401935
Scin	TBEV-3	Uninf-3	7.57226	10.7754	-0.508946	0.313609
Scn4a	TBEV-3	Uninf-3	0.943346	0.77031	0.292348	0.647405
Scn4b	TBEV-3	Uninf-3	1.74051	2.53643	-0.543289	0.364729
Scn7a	TBEV-3	Uninf-3	2.8777	2.17231	0.405686	0.430792
Scrg1	TBEV-3	Uninf-3	8.23119	2.9893	1.46129	0.0277113
Sct	TBEV-3	Uninf-3	28.7563	29.447	-0.0342426	0.954069
Scube1	TBEV-3	Uninf-3	0.213559	1.39332	-2.70582	2.13948e-05
Scube3	TBEV-3	Uninf-3	0.318647	2.15211	-2.75572	4.37718e-05
Sdr9c7	TBEV-3	Uninf-3	7.09721	11.6281	-0.712291	0.148391
Sec14l5	TBEV-3	Uninf-3	0.4176	0.191414	1.12543	0.130867
Selenbp1	TBEV-3	Uninf-3	5.55016	25.3628	-2.19211	3.86811e-05
Selenbp2	TBEV-3	Uninf-3	1.07888	4.26599	-1.98335	0.00237908
Sell	TBEV-3	Uninf-3	1.01859	1.42381	-0.483183	0.469043
Sema3b	TBEV-3	Uninf-3	1.57035	2.76198	-0.814617	0.243527
Sema3c	TBEV-3	Uninf-3	12.3897	11.6105	0.0937112	0.830855
Sema3d	TBEV-3	Uninf-3	5.19931	7.05771	-0.44088	0.330545
Sema6a	TBEV-3	Uninf-3	3.80881	3.8978	-0.0333197	0.945513
Sema6c	TBEV-3	Uninf-3	0.866329	1.39565	-0.68795	0.306735
Serinc2	TBEV-3	Uninf-3	53.3283	75.4789	-0.501172	0.2599
Serinc5	TBEV-3	Uninf-3	42.3539	34.1219	0.311797	0.496264
Serpina11	TBEV-3	Uninf-3	1.10969	0.803271	0.466198	0.50473
Serpina12	TBEV-3	Uninf-3	5.02934	10.2688	-1.02983	0.0371541
Serpina3j	TBEV-3	Uninf-3	4.40935	6.61672	-0.58555	0.308303
Serpina9	TBEV-3	Uninf-3	0.595497	0.699639	-0.232516	0.742035
Serpinb10-ps	TBEV-3	Uninf-3	0.40527	1.24562	-1.61991	0.0236669
Serpinb11	TBEV-3	Uninf-3	15.7056	15.2949	0.0382284	0.937064
Serpinb12	TBEV-3	Uninf-3	0.369408	0.750206	-1.02207	0.185755
Serpinb13	TBEV-3	Uninf-3	4.56595	3.2886	0.473442	0.44999
Serpinb3b	TBEV-3	Uninf-3	9.54998	15.0935	-0.660358	0.191079
Serpinb6d	TBEV-3	Uninf-3	0.797053	1.71796	-1.10795	0.103998
Serpinb6e	TBEV-3	Uninf-3	16.8858	11.5878	0.543204	0.281231
Serpinb7	TBEV-3	Uninf-3	24.2416	37.185	-0.617236	0.164958
Serpine1	TBEV-3	Uninf-3	8.92342	11.2325	-0.33201	0.490965
Serpini1	TBEV-3	Uninf-3	1.01275	0.548292	0.885262	0.18721
Sfrp2	TBEV-3	Uninf-3	0.409385	0.609261	-0.573602	0.427193
Sgca	TBEV-3	Uninf-3	1.7868	1.11134	0.685078	0.367838
Sgcg	TBEV-3	Uninf-3	1.0184	0.59228	0.781953	0.287889
Sgk2	TBEV-3	Uninf-3	0.17667	0.183449	-0.054322	0.943458
Sh2d5	TBEV-3	Uninf-3	2.27929	1.27596	0.837001	0.19148
Sh3bgr	TBEV-3	Uninf-3	6.5468	4.18092	0.646969	0.291398
Sh3d19	TBEV-3	Uninf-3	10.5235	15.7926	-0.585634	0.181334
Sh3gl2	TBEV-3	Uninf-3	1.0048	2.18294	-1.11936	0.0861198
Shh	TBEV-3	Uninf-3	1.95883	4.51585	-1.20501	0.0569039
Shisa3	TBEV-3	Uninf-3	0.0232194	0.0468052	-1.01134	0.283085
Shisa7	TBEV-3	Uninf-3	0.0487153	0.101002	-1.05194	0.186998
Siglech	TBEV-3	Uninf-3	0.335842	0.166477	1.01246	0.174309
Six1	TBEV-3	Uninf-3	0.238202	0.357109	-0.584179	0.419581
Skint10	TBEV-3	Uninf-3	21.0276	29.8615	-0.506002	0.261455
Skint5	TBEV-3	Uninf-3	3.18926	3.86654	-0.277821	0.5971
Skint6	TBEV-3	Uninf-3	2.30751	3.15038	-0.449189	0.41581
Slain1	TBEV-3	Uninf-3	2.76765	4.26693	-0.624537	0.318469
Slc12a1	TBEV-3	Uninf-3	0.629269	0.0663	3.2466	2.92202e-05
Slc13a2	TBEV-3	Uninf-3	0.125389	0.173936	-0.472146	0.593382
Slc13a4	TBEV-3	Uninf-3	0.0509927	0.12077	-1.2439	0.137292
Slc16a14	TBEV-3	Uninf-3	1.72583	2.64495	-0.61595	0.342293
Slc16a7	TBEV-3	Uninf-3	14.9574	14.9474	0.000964859	0.998338
Slc17a2	TBEV-3	Uninf-3	0.0240003	0.227843	-3.24692	0.000320612
Slc22a4	TBEV-3	Uninf-3	2.86581	5.96678	-1.05801	0.0757976
Slc24a2	TBEV-3	Uninf-3	0.0506732	0.0312581	0.696993	0.363939
Slc24a3	TBEV-3	Uninf-3	1.92192	3.36189	-0.806724	0.182394
Slc24a4	TBEV-3	Uninf-3	1.63008	6.10338	-1.90467	0.00218126
Slc25a1	TBEV-3	Uninf-3	11.1991	24.1012	-1.10572	0.0297947
Slc25a37	TBEV-3	Uninf-3	58.3826	48.9815	0.253302	0.58305
Slc26a3	TBEV-3	Uninf-3	0.539361	0.579376	-0.103249	0.881023
Slc26a7	TBEV-3	Uninf-3	0.577642	0.812911	-0.492922	0.474115
Slc26a9	TBEV-3	Uninf-3	7.05572	2.29133	1.62261	0.00369814
Slc27a2	TBEV-3	Uninf-3	0.0224551	0.18893	-3.07274	0.00174378
Slc27a3	TBEV-3	Uninf-3	6.56392	13.5474	-1.04539	0.049387
Slc27a6	TBEV-3	Uninf-3	10.2357	14.7982	-0.531812	0.260052
Slc2a12	TBEV-3	Uninf-3	2.46181	4.828	-0.971706	0.204189
Slc2a4	TBEV-3	Uninf-3	3.10975	3.7116	-0.255243	0.674106
Slc2a5	TBEV-3	Uninf-3	0.352064	0.904168	-1.36075	0.0489295
Slc30a1	TBEV-3	Uninf-3	34.6859	55.7193	-0.683828	0.151807
Slc30a3	TBEV-3	Uninf-3	0.988786	0.800925	0.303991	0.662182
Slc34a2	TBEV-3	Uninf-3	5.28261	6.03906	-0.193073	0.703026
Slc35f1	TBEV-3	Uninf-3	0.0961097	0.128704	-0.421303	0.574422
Slc39a10	TBEV-3	Uninf-3	55.1097	79.4181	-0.527162	0.292611
Slc39a12	TBEV-3	Uninf-3	0.0863577	0.118712	-0.459069	0.570782
Slc39a14	TBEV-3	Uninf-3	17.8095	19.8761	-0.158388	0.732374
Slc39a2	TBEV-3	Uninf-3	6.05038	6.50365	-0.104224	0.852087
Slc39a6	TBEV-3	Uninf-3	39.3594	46.0888	-0.227708	0.611417
Slc39a8	TBEV-3	Uninf-3	39.1506	57.95	-0.565774	0.220572
Slc40a1	TBEV-3	Uninf-3	74.7303	67.6463	0.143682	0.759379
Slc41a3	TBEV-3	Uninf-3	1.04571	0.926332	0.174882	0.797951
Slc43a2	TBEV-3	Uninf-3	7.48051	7.24622	0.045908	0.920983
Slc45a2	TBEV-3	Uninf-3	2.41737	11.6145	-2.26442	4.35371e-05
Slc4a1	TBEV-3	Uninf-3	5.90639	3.07613	0.94116	0.0752792
Slc4a8	TBEV-3	Uninf-3	0.543425	1.65593	-1.60749	0.00526437
Slc4a9	TBEV-3	Uninf-3	1.05709	0.834777	0.340635	0.612922
Slc5a11	TBEV-3	Uninf-3	0.0327764	0.081908	-1.32135	0.183416
Slc5a5	TBEV-3	Uninf-3	6.83545	2.22878	1.61678	0.00618439
Slc6a13	TBEV-3	Uninf-3	1.63799	3.24687	-0.987123	0.128199
Slc6a15	TBEV-3	Uninf-3	0.335092	0.636006	-0.924483	0.17832
Slc6a19	TBEV-3	Uninf-3	14.7395	9.47843	0.636968	0.200217
Slc6a2	TBEV-3	Uninf-3	0.381406	0.958969	-1.33016	0.0425442
Slc6a4	TBEV-3	Uninf-3	2.04545	5.38965	-1.39777	0.0201074
Slc6a7	TBEV-3	Uninf-3	1.49419	0.479984	1.63831	0.0145992
Slc6a9	TBEV-3	Uninf-3	3.84809	7.69099	-0.999027	0.0722112
Slc7a1	TBEV-3	Uninf-3	6.88015	13.7764	-1.00169	0.024141
Slc7a11	TBEV-3	Uninf-3	3.56031	3.88026	-0.12415	0.789368
Slc7a2	TBEV-3	Uninf-3	2.23668	2.63008	-0.233748	0.663299
Slc7a8	TBEV-3	Uninf-3	34.7684	37.7407	-0.118345	0.789046
Slc9a2	TBEV-3	Uninf-3	5.61806	4.40046	0.352418	0.508505
Slc9a3	TBEV-3	Uninf-3	0.148525	0.334302	-1.17045	0.122184
Slco1a5	TBEV-3	Uninf-3	1.23105	0.631256	0.963592	0.152682
Slco1c1	TBEV-3	Uninf-3	0.13617	0.0962933	0.499902	0.528284
Slco3a1	TBEV-3	Uninf-3	12.8109	22.6923	-0.824831	0.137108
Slco4c1	TBEV-3	Uninf-3	2.00371	0.908812	1.14062	0.0849316
Slco5a1	TBEV-3	Uninf-3	3.82498	2.70271	0.501045	0.301165
Slfn4	TBEV-3	Uninf-3	4.08508	2.64807	0.625423	0.258422
Slitrk6	TBEV-3	Uninf-3	4.32017	6.70876	-0.634958	0.199455
Sln	TBEV-3	Uninf-3	3.49676	1.34941	1.37369	0.0620251
Slpi	TBEV-3	Uninf-3	6.14642	13.6228	-1.14821	0.0659397
Smad7	TBEV-3	Uninf-3	6.73663	7.76951	-0.205797	0.675015
Smpd3	TBEV-3	Uninf-3	2.51913	3.63353	-0.528446	0.334148
Smpx	TBEV-3	Uninf-3	13.3853	5.4812	1.28809	0.0499587
Smtn	TBEV-3	Uninf-3	38.1188	36.6243	0.0577015	0.898648
Smtnl1	TBEV-3	Uninf-3	1.12194	0.73607	0.608081	0.372497
Smtnl2	TBEV-3	Uninf-3	1.56715	2.14709	-0.454239	0.485815
Smyd1	TBEV-3	Uninf-3	3.77386	2.27495	0.730206	0.253129
Sorcs1	TBEV-3	Uninf-3	0.00729618	0.100059	-3.77757	0.000312633
Sowaha	TBEV-3	Uninf-3	0.0966713	0.26939	-1.47854	0.0510948
Sox6	TBEV-3	Uninf-3	0.98289	1.25404	-0.351481	0.586094
Sp7	TBEV-3	Uninf-3	0.134981	0.496894	-1.88018	0.0147411
Spag5	TBEV-3	Uninf-3	2.38153	4.25907	-0.83865	0.129202
Sparcl1	TBEV-3	Uninf-3	5.94565	8.24459	-0.471613	0.339002
Specc1	TBEV-3	Uninf-3	3.45387	4.67364	-0.436333	0.367269
Speer5-ps1	TBEV-3	Uninf-3	0.106832	0.364693	-1.77134	0.0924741
Sphkap	TBEV-3	Uninf-3	0.0125449	0.0166839	-0.411356	0.668475
Spink12	TBEV-3	Uninf-3	50.3861	6.30936	2.99746	7.03891e-08
Spns3	TBEV-3	Uninf-3	0.161866	0.158597	0.0294345	0.971506
Spo11	TBEV-3	Uninf-3	0.406008	0.754886	-0.894751	0.303245
Spock2	TBEV-3	Uninf-3	0.570082	1.39788	-1.294	0.0496716
Spon1	TBEV-3	Uninf-3	2.16723	5.24546	-1.27522	0.0131601
Spon2	TBEV-3	Uninf-3	1.74856	1.38087	0.34059	0.607012
Sprr1a	TBEV-3	Uninf-3	2052.89	1406.1	0.545957	0.403575
Sprr1b	TBEV-3	Uninf-3	32.0112	26.2374	0.286952	0.589998
Sprr2a2	TBEV-3	Uninf-3	0.890126	5.21013	-2.54924	1.82767e-05
Sprr2d	TBEV-3	Uninf-3	0.361912	1.01051	-1.48137	0.0710528
Sprr2f	TBEV-3	Uninf-3	6.68601	4.04659	0.724439	0.284071
Sprr2h	TBEV-3	Uninf-3	74.1681	37.3534	0.989559	0.0423452
Sprr4	TBEV-3	Uninf-3	1242.3	435.451	1.51243	0.00094456
Sptlc3	TBEV-3	Uninf-3	5.87347	7.7509	-0.400151	0.434792
Srcin1	TBEV-3	Uninf-3	3.69429	5.54248	-0.585235	0.228156
Srd5a2	TBEV-3	Uninf-3	1.70459	0.0826079	4.367	5.95886e-06
Srl	TBEV-3	Uninf-3	6.1192	4.08368	0.583473	0.232658
Srms	TBEV-3	Uninf-3	5.42577	8.02403	-0.564499	0.300623
Srpk3	TBEV-3	Uninf-3	0.54473	0.30668	0.828807	0.256563
Srpx	TBEV-3	Uninf-3	4.23407	5.52147	-0.383007	0.501478
Sstr3	TBEV-3	Uninf-3	0.345827	0.349038	-0.0133336	0.984739
St6gal1	TBEV-3	Uninf-3	11.624	7.67634	0.598616	0.227585
St8sia5	TBEV-3	Uninf-3	0.22739	0.126316	0.848131	0.348658
St8sia6	TBEV-3	Uninf-3	5.07477	5.81327	-0.196007	0.707263
Stac3	TBEV-3	Uninf-3	2.16404	1.6291	0.409652	0.53719
Stbd1	TBEV-3	Uninf-3	12.4367	12.0198	0.0491908	0.920341
Steap1	TBEV-3	Uninf-3	3.1985	3.78624	-0.24337	0.711147
Stfa2	TBEV-3	Uninf-3	1.65928	10.9778	-2.72596	0.000131137
Stk10	TBEV-3	Uninf-3	1.4557	2.16141	-0.57026	0.338266
Stmn2	TBEV-3	Uninf-3	0.570954	1.04862	-0.877046	0.205765
Ston1	TBEV-3	Uninf-3	2.16734	4.33992	-1.00174	0.0900057
Stox1	TBEV-3	Uninf-3	4.35927	2.05634	1.08401	0.0657877
Stra6	TBEV-3	Uninf-3	2.66765	8.88624	-1.736	0.0066909
Sult5a1	TBEV-3	Uninf-3	11.0004	26.8168	-1.28558	0.0163188
Suox	TBEV-3	Uninf-3	1.9769	3.53449	-0.838262	0.184691
Susd2	TBEV-3	Uninf-3	19.2852	41.5291	-1.10663	0.0160432
Synm	TBEV-3	Uninf-3	4.21802	3.78049	0.157993	0.763554
Synpo2	TBEV-3	Uninf-3	3.04332	2.68625	0.180052	0.722424
Sypl2	TBEV-3	Uninf-3	2.57306	1.3889	0.889542	0.162274
Syt1	TBEV-3	Uninf-3	0.200974	0.0918516	1.12963	0.125027
Syt4	TBEV-3	Uninf-3	2.6048	8.46904	-1.70103	0.00106081
Syt7	TBEV-3	Uninf-3	2.75949	4.46717	-0.69496	0.205723
Syt8	TBEV-3	Uninf-3	4.2343	2.19651	0.94691	0.145722
Sytl2	TBEV-3	Uninf-3	27.2124	21.5431	0.337038	0.537802
Sytl5	TBEV-3	Uninf-3	0.225779	0.261389	-0.211287	0.774942
Tagln3	TBEV-3	Uninf-3	6.38075	10.6537	-0.739557	0.2191
Tanc1	TBEV-3	Uninf-3	9.16754	17.3659	-0.921651	0.0366359
Tas1r2	TBEV-3	Uninf-3	0.11118	0.102172	0.121897	0.882661
Tbc1d16	TBEV-3	Uninf-3	1.61907	3.19821	-0.982099	0.0707224
Tbc1d30	TBEV-3	Uninf-3	2.17315	3.00035	-0.465343	0.396265
Tcap	TBEV-3	Uninf-3	36.4627	25.2932	0.527672	0.299597
Tcea3	TBEV-3	Uninf-3	2.23554	1.76015	0.344925	0.608949
Tchh	TBEV-3	Uninf-3	0	0	#DIV/0!	1
Tchhl1	TBEV-3	Uninf-3	293.732	256.163	0.197438	0.740791
Tdh	TBEV-3	Uninf-3	2.5722	4.6908	-0.866831	0.165821
Tef	TBEV-3	Uninf-3	10.6425	22.8528	-1.10253	0.0178505
Tekt5	TBEV-3	Uninf-3	0.381171	0.63368	-0.733316	0.326097
Tesc	TBEV-3	Uninf-3	1.57674	6.87695	-2.12482	0.00146804
Tex11	TBEV-3	Uninf-3	0.0698916	0.0713253	-0.0292948	0.971763
Tfec	TBEV-3	Uninf-3	1.40715	1.0805	0.381077	0.573464
Tfpi2	TBEV-3	Uninf-3	1.69059	1.65129	0.0339333	0.959773
Tgfa	TBEV-3	Uninf-3	21.8426	25.9286	-0.2474	0.571722
Tgfb3	TBEV-3	Uninf-3	1.04446	2.26301	-1.11549	0.0806813
Tgfbi	TBEV-3	Uninf-3	24.7475	47.4144	-0.938042	0.0330985
Tgfbr3	TBEV-3	Uninf-3	5.53655	8.97342	-0.696671	0.127021
Tgm3	TBEV-3	Uninf-3	11.9307	20.2212	-0.76119	0.0846771
Tgm6	TBEV-3	Uninf-3	48.6525	40.3923	0.268434	0.548379
Tgm7	TBEV-3	Uninf-3	0.483878	1.57458	-1.70225	0.0132726
Thbs4	TBEV-3	Uninf-3	2.14949	3.2814	-0.610317	0.306582
Them5	TBEV-3	Uninf-3	13.0337	25.136	-0.947508	0.0628583
Thrsp	TBEV-3	Uninf-3	8.8794	7.1494	0.31264	0.608769
Thsd4	TBEV-3	Uninf-3	0.125369	0.303885	-1.27734	0.0730435
Tie1	TBEV-3	Uninf-3	0.696919	1.18886	-0.770516	0.244533
Tjp3	TBEV-3	Uninf-3	2.09853	5.44511	-1.37558	0.120752
Tlr9	TBEV-3	Uninf-3	0.0988812	0.320613	-1.69706	0.0263983
Tm4sf1	TBEV-3	Uninf-3	134.429	82.6869	0.701114	0.127339
Tm4sf4	TBEV-3	Uninf-3	11.4763	6.25226	0.876208	0.134498
Tmeff2	TBEV-3	Uninf-3	0.384392	0.275939	0.478229	0.496668
Tmem100	TBEV-3	Uninf-3	1.14048	0.854439	0.416592	0.543426
Tmem109	TBEV-3	Uninf-3	25.0732	45.5105	-0.860053	0.0548713
Tmem132c	TBEV-3	Uninf-3	0.274534	0.519378	-0.9198	0.176963
Tmem150c	TBEV-3	Uninf-3	0.250227	0.356775	-0.511777	0.485888
Tmem164	TBEV-3	Uninf-3	12.979	26.5063	-1.03016	0.0534494
Tmem171	TBEV-3	Uninf-3	3.66695	1.55966	1.23335	0.0666338
Tmem229a	TBEV-3	Uninf-3	1.38134	2.31704	-0.746214	0.214243
Tmem229b	TBEV-3	Uninf-3	32.1612	33.2094	-0.0462704	0.918893
Tmem233	TBEV-3	Uninf-3	1.34336	0.587497	1.19319	0.122849
Tmem38a	TBEV-3	Uninf-3	9.37772	7.31065	0.359238	0.505328
Tmem43	TBEV-3	Uninf-3	16.6929	24.2962	-0.541496	0.22543
Tmie	TBEV-3	Uninf-3	0.518322	1.17745	-1.18375	0.0841761
Tmod2	TBEV-3	Uninf-3	0.571689	0.885472	-0.631216	0.3164
Tmod4	TBEV-3	Uninf-3	8.26353	6.19302	0.416115	0.488721
Tmprss11e	TBEV-3	Uninf-3	21.8528	13.2016	0.727105	0.0993983
Tmprss2	TBEV-3	Uninf-3	2.99932	1.81938	0.721189	0.241121
Tmprss4	TBEV-3	Uninf-3	9.30981	17.0924	-0.876531	0.0744613
Tnc	TBEV-3	Uninf-3	17.525	14.7755	0.246207	0.575829
Tnfaip6	TBEV-3	Uninf-3	38.804	13.6186	1.51063	0.0014957
Tnfaip8l3	TBEV-3	Uninf-3	1.19266	1.78475	-0.581539	0.380037
Tnfrsf11a	TBEV-3	Uninf-3	0.907399	1.59071	-0.809862	0.198734
Tnfrsf19	TBEV-3	Uninf-3	6.68191	17.6978	-1.40524	0.0044792
Tnfrsf21	TBEV-3	Uninf-3	4.16947	8.0781	-0.954152	0.0699609
Tnmd	TBEV-3	Uninf-3	5.55619	5.95246	-0.0993901	0.869889
Tnn	TBEV-3	Uninf-3	0.15107	0.28745	-0.928094	0.183409
Tnnc2	TBEV-3	Uninf-3	315.425	188.186	0.745138	0.0946646
Tnni1	TBEV-3	Uninf-3	2.01014	2.89981	-0.528662	0.469055
Tnni2	TBEV-3	Uninf-3	300.642	172.368	0.802555	0.0724747
Tns1	TBEV-3	Uninf-3	7.91868	12.9061	-0.704721	0.108413
Tnxb	TBEV-3	Uninf-3	6.10389	12.6435	-1.0506	0.0173341
Tph1	TBEV-3	Uninf-3	1.28798	0.650069	0.986445	0.152677
Tppp	TBEV-3	Uninf-3	1.94694	2.52365	-0.374303	0.50744
Tppp3	TBEV-3	Uninf-3	21.9871	17.8762	0.298617	0.570924
Tpsab1	TBEV-3	Uninf-3	2.06616	2.58655	-0.324077	0.632022
Trdn	TBEV-3	Uninf-3	11.7468	5.51507	1.09082	0.0173243
Treml2	TBEV-3	Uninf-3	0.0525917	0.0946766	-0.848173	0.286531
Trf	TBEV-3	Uninf-3	23.8114	18.9047	0.332907	0.459173
Trhde	TBEV-3	Uninf-3	0.0844886	0.0736033	0.198986	0.794155
Trim31	TBEV-3	Uninf-3	0.428525	0.105612	2.02061	0.008536
Trim40	TBEV-3	Uninf-3	0.271895	0.372537	-0.454334	0.576209
Trim54	TBEV-3	Uninf-3	2.47259	2.63456	-0.091539	0.889863
Trim55	TBEV-3	Uninf-3	0.472461	0.328018	0.52642	0.468787
Trim59	TBEV-3	Uninf-3	29.5244	25.1659	0.230438	0.597913
Trim66	TBEV-3	Uninf-3	0.0311	0.0456237	-0.552869	0.551626
Trim7	TBEV-3	Uninf-3	4.93792	7.59994	-0.622085	0.307225
Trpm1	TBEV-3	Uninf-3	7.93071	30.6978	-1.95261	7.65848e-05
Trpm6	TBEV-3	Uninf-3	4.20378	1.43422	1.55142	0.00360172
Trpv3	TBEV-3	Uninf-3	14.8584	12.1386	0.291677	0.542861
Trpv6	TBEV-3	Uninf-3	12.7535	4.75615	1.42303	0.00545003
Tsc22d3	TBEV-3	Uninf-3	7.90572	39.8038	-2.33194	7.4816e-06
Tspan1	TBEV-3	Uninf-3	0.585397	0.492538	0.24918	0.725374
Tspan10	TBEV-3	Uninf-3	1.05927	5.22789	-2.30316	0.000313466
Tspan13	TBEV-3	Uninf-3	17.2479	24.2214	-0.489862	0.290609
Ttc28	TBEV-3	Uninf-3	0.74561	1.20204	-0.688992	0.241041
Ttc7	TBEV-3	Uninf-3	5.03702	11.9095	-1.24147	0.00996496
Ttn	TBEV-3	Uninf-3	5.51522	2.62264	1.0724	0.0494411
Ttyh3	TBEV-3	Uninf-3	11.1019	22.2505	-1.00303	0.024647
Tubb3	TBEV-3	Uninf-3	7.48903	13.2682	-0.825122	0.132644
Tubb6	TBEV-3	Uninf-3	54.8197	59.1564	-0.10984	0.801475
Twist1	TBEV-3	Uninf-3	4.91039	9.24828	-0.913347	0.12733
Txlnb	TBEV-3	Uninf-3	3.98704	1.93918	1.03987	0.0575069
Txnip	TBEV-3	Uninf-3	52.0673	126.818	-1.28431	0.00946971
Tyr	TBEV-3	Uninf-3	5.31915	19.6198	-1.88304	9.60682e-05
Tyrp1	TBEV-3	Uninf-3	27.1635	110.165	-2.01992	1.33214e-05
Ucp3	TBEV-3	Uninf-3	1.50617	1.70727	-0.180807	0.782859
Ugt8a	TBEV-3	Uninf-3	0.0794371	0.12454	-0.648724	0.408552
Unc5b	TBEV-3	Uninf-3	13.396	22.4028	-0.741877	0.0910217
Uox	TBEV-3	Uninf-3	3.03456	3.69756	-0.285086	0.649521
Upk1b	TBEV-3	Uninf-3	0.80207	0.804174	-0.00377954	0.99566
Upk3b	TBEV-3	Uninf-3	0.0883083	0.320367	-1.8591	0.024353
Upp1	TBEV-3	Uninf-3	11.477	12.9454	-0.173694	0.774692
Ush1g	TBEV-3	Uninf-3	3.73813	3.5164	0.0882176	0.919236
Usp13	TBEV-3	Uninf-3	1.42412	0.991969	0.521704	0.407801
Ust	TBEV-3	Uninf-3	1.67772	3.1432	-0.905732	0.124864
Vat1	TBEV-3	Uninf-3	20.5172	40.1977	-0.970279	0.0286762
Vcan	TBEV-3	Uninf-3	9.54142	12.4261	-0.381098	0.500434
Vgll3	TBEV-3	Uninf-3	5.99376	9.01797	-0.589341	0.233884
Vipr1	TBEV-3	Uninf-3	1.63751	3.04151	-0.893284	0.124921
Vmn2r-ps159	TBEV-3	Uninf-3	0.0618291	0.108278	-0.808382	0.443089
Vsig8	TBEV-3	Uninf-3	34.4901	116.455	-1.75552	0.000183908
Vstm2b	TBEV-3	Uninf-3	0.0908668	0.119926	-0.400319	0.669563
Vtcn1	TBEV-3	Uninf-3	3.59055	2.27779	0.65657	0.278966
Vwa2	TBEV-3	Uninf-3	1.38192	2.43716	-0.818527	0.191218
Vwf	TBEV-3	Uninf-3	0.338541	0.677789	-1.00151	0.124272
Wdr65	TBEV-3	Uninf-3	0.385256	0.753696	-0.968165	0.150689
Wee1	TBEV-3	Uninf-3	3.40949	6.84821	-1.00617	0.0659118
Wfdc3	TBEV-3	Uninf-3	5.10683	8.70809	-0.769928	0.234726
Wipf3	TBEV-3	Uninf-3	0.282163	0.554233	-0.973964	0.175371
Wisp2	TBEV-3	Uninf-3	0.976181	1.81109	-0.891638	0.19042
Wnk2	TBEV-3	Uninf-3	2.41523	5.05985	-1.06693	0.0394874
Wnt10a	TBEV-3	Uninf-3	3.57708	8.93213	-1.32022	0.0282395
Wnt11	TBEV-3	Uninf-3	5.0037	7.28142	-0.541225	0.32315
Wnt16	TBEV-3	Uninf-3	0.36829	0.953168	-1.37189	0.0575842
Wnt3	TBEV-3	Uninf-3	4.4891	8.57513	-0.933732	0.076887
Wnt7b	TBEV-3	Uninf-3	1.4565	4.07385	-1.48389	0.0209355
Wnt8a	TBEV-3	Uninf-3	0.112163	1.27493	-3.50675	9.87282e-06
Wscd1	TBEV-3	Uninf-3	0.0736341	0.168671	-1.19577	0.143886
Xirp1	TBEV-3	Uninf-3	14.352	14.353	-0.000100519	0.999822
Xpnpep2	TBEV-3	Uninf-3	0.314088	0.572076	-0.865038	0.211168
Zbtb16	TBEV-3	Uninf-3	2.99648	7.72657	-1.36656	0.00692963
Zdbf2	TBEV-3	Uninf-3	0.0608844	0.0282648	1.10707	0.138648
Zdhhc13	TBEV-3	Uninf-3	33.407	26.5862	0.329473	0.452252
Zfp395	TBEV-3	Uninf-3	3.02861	5.92063	-0.967095	0.0725416
Zfp521	TBEV-3	Uninf-3	0.249524	0.494931	-0.988049	0.144403
Zfp536	TBEV-3	Uninf-3	0.0814059	0.189161	-1.21641	0.108993
Zfp618	TBEV-3	Uninf-3	1.16471	2.04321	-0.810867	0.211598
Zfp652	TBEV-3	Uninf-3	2.76797	5.57346	-1.00974	0.081951
Zic3	TBEV-3	Uninf-3	0.0156524	0.0745128	-2.2511	0.0216019
a	TBEV-3	Uninf-3	0.743564	3.1886	-2.10039	0.00482493

## Sheet: TBEV3 TBEV1
Supplement Table 2: TBEV-infected tick feeding site at 3 hours versus TBEV-infected tick feeding site at 1 hour
gene	sample_1	sample_2	value_1	value_2	log2(fold_change)	p_value
0610040J01Rik	TBEV-1	TBEV-3	0.31085	0.118781	-1.38791	0.0796002
1110012J17Rik	TBEV-1	TBEV-3	1.07628	1.36515	0.343006	0.571968
1110032A04Rik	TBEV-1	TBEV-3	11.3057	9.94465	-0.185062	0.72947
1600029D21Rik	TBEV-1	TBEV-3	34.1772	62.2221	0.864392	0.0492572
1700016M24Rik	TBEV-1	TBEV-3	0.221921	0.384378	0.792479	0.264882
1700025G04Rik	TBEV-1	TBEV-3	3.71377	2.73108	-0.443414	0.348944
1700029G01Rik	TBEV-1	TBEV-3	7.76958	5.7999	-0.421809	0.473867
1700055N04Rik	TBEV-1	TBEV-3	6.27274	8.65195	0.463929	0.403498
2010109I03Rik	TBEV-1	TBEV-3	1.89245	1.2628	-0.583627	0.381846
2010110P09Rik	TBEV-1	TBEV-3	1.17217	0.705077	-0.733331	0.305
2210407C18Rik	TBEV-1	TBEV-3	0.0209168	0.829894	5.3102	9.82503e-05
2300002M23Rik	TBEV-1	TBEV-3	0.54976	3.00986	2.45282	0.00052926
2310005G13Rik	TBEV-1	TBEV-3	0.168548	0.067841	-1.31293	0.098904
2310007B03Rik	TBEV-1	TBEV-3	17.9372	48.2973	1.42899	0.00188217
2310010M20Rik	TBEV-1	TBEV-3	0.867466	0.916875	0.0799176	0.909102
2310022B05Rik	TBEV-1	TBEV-3	9.21253	6.24892	-0.559989	0.274615
2310033E01Rik	TBEV-1	TBEV-3	346.174	667.754	0.947821	0.0464214
2310050C09Rik	TBEV-1	TBEV-3	50.3306	35.3992	-0.507718	0.273474
2310061N02Rik	TBEV-1	TBEV-3	10.5453	14.536	0.463036	0.456433
2310065F04Rik	TBEV-1	TBEV-3	0.252874	0.22343	-0.178594	0.808865
2510049J12Rik	TBEV-1	TBEV-3	0.760331	1.33541	0.812588	0.224621
2610109H07Rik	TBEV-1	TBEV-3	0.145115	0.0559671	-1.37455	0.0736989
2610528A11Rik	TBEV-1	TBEV-3	5.64947	2.78312	-1.02141	0.128812
2810405K02Rik	TBEV-1	TBEV-3	25.3038	17.8715	-0.501695	0.374534
3425401B19Rik	TBEV-1	TBEV-3	1.39141	1.05922	-0.393547	0.522927
4732456N10Rik	TBEV-1	TBEV-3	1.50498	5.7527	1.93449	0.00142845
4833427G06Rik	TBEV-1	TBEV-3	0.0463523	0	-1.79769e+308	0.0582095
4930555G01Rik	TBEV-1	TBEV-3	0.379454	0.21655	-0.809224	0.270453
4933401D09Rik	TBEV-1	TBEV-3	0.210316	1.35895	2.69186	0.000267104
5330417C22Rik	TBEV-1	TBEV-3	0.309436	0.320959	0.0527517	0.940635
5330437I02Rik	TBEV-1	TBEV-3	0.165758	0.289352	0.803748	0.270888
5430421N21Rik	TBEV-1	TBEV-3	323.509	302.134	-0.0986166	0.942872
5730469M10Rik	TBEV-1	TBEV-3	18.164	12.969	-0.486011	0.326324
5830473C10Rik	TBEV-1	TBEV-3	0.0604793	0.0541479	-0.159536	0.862416
9130404H23Rik	TBEV-1	TBEV-3	0.456418	0.24343	-0.906847	0.224637
9130409I23Rik	TBEV-1	TBEV-3	0.0371458	0.245187	2.72261	0.00333863
9330159F19Rik	TBEV-1	TBEV-3	0.619677	0.354743	-0.804743	0.226416
9930013L23Rik	TBEV-1	TBEV-3	0.80392	1.40901	0.809555	0.181913
A030009H04Rik	TBEV-1	TBEV-3	15.8087	12.964	-0.286201	0.558687
A330021E22Rik	TBEV-1	TBEV-3	0.541687	1.07855	0.993565	0.136507
A330048O09Rik	TBEV-1	TBEV-3	0.48293	1.02885	1.09115	0.16134
A430110N23Rik	TBEV-1	TBEV-3	1.03637	0.443784	-1.22361	0.0674572
A4gnt	TBEV-1	TBEV-3	0.882684	0.413223	-1.09498	0.111867
A530016L24Rik	TBEV-1	TBEV-3	1.88846	1.09651	-0.784288	0.233503
A530050N04Rik	TBEV-1	TBEV-3	0.0296419	0.72581	4.61388	1.25944e-06
A730090H04Rik	TBEV-1	TBEV-3	1.08351	1.10839	0.0327464	0.975255
A930038C07Rik	TBEV-1	TBEV-3	0.817893	0.241238	-1.76145	0.00883793
AI427809	TBEV-1	TBEV-3	0.398596	0.945371	1.24595	0.128157
AI464131	TBEV-1	TBEV-3	2.57904	1.67908	-0.619161	0.308288
AI593442	TBEV-1	TBEV-3	0.0370819	0.23131	2.64104	0.000651132
AI646023	TBEV-1	TBEV-3	4.8284	4.67133	-0.0477112	0.9263
AU018091	TBEV-1	TBEV-3	11.7253	23.8726	1.02574	0.0235599
AU021092	TBEV-1	TBEV-3	0.65817	0.310491	-1.08391	0.150299
Abca5	TBEV-1	TBEV-3	6.63442	4.45557	-0.574362	0.202195
Abca8a	TBEV-1	TBEV-3	2.98004	1.54485	-0.947865	0.0914175
Abca8b	TBEV-1	TBEV-3	0.848611	0.535265	-0.66485	0.303838
Abca9	TBEV-1	TBEV-3	3.79518	1.86768	-1.02292	0.0539991
Abcb1a	TBEV-1	TBEV-3	0.267488	0.195072	-0.455467	0.514649
Abcb4	TBEV-1	TBEV-3	1.06269	0.91735	-0.21218	0.744038
Abcc4	TBEV-1	TBEV-3	2.75951	1.83311	-0.590118	0.31385
Abcc9	TBEV-1	TBEV-3	1.30685	1.01081	-0.370592	0.576145
Abhd15	TBEV-1	TBEV-3	1.10695	0.583514	-0.923755	0.17236
Abi3	TBEV-1	TBEV-3	3.4888	2.12012	-0.718587	0.29956
Abpb	TBEV-1	TBEV-3	0.36393	0.586688	0.688935	0.420657
Acaca	TBEV-1	TBEV-3	10.7319	6.0788	-0.820052	0.0621875
Acacb	TBEV-1	TBEV-3	5.07492	3.23354	-0.650271	0.169295
Acan	TBEV-1	TBEV-3	1.0277	0.206107	-2.31795	0.000356224
Ace2	TBEV-1	TBEV-3	32.3802	63.3274	0.967718	0.040599
Acer1	TBEV-1	TBEV-3	14.4368	14.2317	-0.0206428	0.965501
Acer2	TBEV-1	TBEV-3	3.59756	2.56958	-0.485491	0.393831
Ache	TBEV-1	TBEV-3	3.34811	2.11388	-0.663455	0.302917
Acly	TBEV-1	TBEV-3	30.6135	22.2992	-0.457175	0.318487
Acox3	TBEV-1	TBEV-3	13.9004	10.3914	-0.419728	0.356885
Acoxl	TBEV-1	TBEV-3	0.637891	0.573931	-0.152434	0.823776
Acsbg1	TBEV-1	TBEV-3	32.7975	27.6648	-0.245532	0.574532
Acsl1	TBEV-1	TBEV-3	32.7157	20.978	-0.641105	0.144423
Acss2	TBEV-1	TBEV-3	6.69339	4.88868	-0.453292	0.405037
Acta1	TBEV-1	TBEV-3	310.052	335.111	0.112127	0.823967
Actbl2	TBEV-1	TBEV-3	7.68623	6.63906	-0.211297	0.683449
Actc1	TBEV-1	TBEV-3	0.620088	1.23043	0.988618	0.164222
Actn3	TBEV-1	TBEV-3	16.4191	20.8212	0.342676	0.442662
Adam12	TBEV-1	TBEV-3	4.1451	1.44933	-1.51602	0.00386735
Adamts12	TBEV-1	TBEV-3	4.71844	1.31844	-1.83948	0.000644014
Adamts14	TBEV-1	TBEV-3	2.29984	1.21942	-0.915339	0.131101
Adamts18	TBEV-1	TBEV-3	1.31478	0.359898	-1.86916	0.00439862
Adamts2	TBEV-1	TBEV-3	10.8051	4.20216	-1.36251	0.00792788
Adamts20	TBEV-1	TBEV-3	5.30649	4.00279	-0.40675	0.513794
Adamts3	TBEV-1	TBEV-3	0.730205	0.398663	-0.873131	0.18452
Adamts4	TBEV-1	TBEV-3	5.05617	3.48704	-0.536045	0.334429
Adamtsl2	TBEV-1	TBEV-3	0.113474	0.0564483	-1.00736	0.225803
Adamtsl3	TBEV-1	TBEV-3	0.329808	0.182854	-0.850937	0.211799
Adamtsl4	TBEV-1	TBEV-3	3.03573	1.88471	-0.687699	0.257241
Adcy1	TBEV-1	TBEV-3	2.46203	1.2067	-1.02878	0.0462583
Adcy8	TBEV-1	TBEV-3	0.354897	0.214871	-0.72393	0.299636
Add3	TBEV-1	TBEV-3	11.4838	5.39736	-1.08927	0.0347499
Adh1	TBEV-1	TBEV-3	8.85372	5.56467	-0.669988	0.268799
Adra1a	TBEV-1	TBEV-3	0.88811	0.548777	-0.694519	0.299532
Adra2c	TBEV-1	TBEV-3	0.250772	0.119051	-1.0748	0.172208
Adrb2	TBEV-1	TBEV-3	5.08297	3.43192	-0.566655	0.353462
Adssl1	TBEV-1	TBEV-3	8.37014	9.28756	0.150047	0.785245
Aebp1	TBEV-1	TBEV-3	21.7269	10.7861	-1.01031	0.0316897
Aff3	TBEV-1	TBEV-3	1.82187	1.1084	-0.716944	0.232734
Agmo	TBEV-1	TBEV-3	4.38303	3.39694	-0.36769	0.545538
Agpat4	TBEV-1	TBEV-3	9.37269	4.83303	-0.955536	0.0965173
Ahrr	TBEV-1	TBEV-3	0.697451	0.38274	-0.865728	0.19731
Aif1l	TBEV-1	TBEV-3	6.9774	5.25641	-0.408612	0.441132
Ak1	TBEV-1	TBEV-3	14.8971	14.4954	-0.0394388	0.942619
Ak7	TBEV-1	TBEV-3	0.0990912	0.152695	0.62382	0.418609
Akr1c14	TBEV-1	TBEV-3	1.44759	1.15702	-0.323234	0.623165
Akr1c18	TBEV-1	TBEV-3	12.5744	11.9065	-0.0787408	0.884291
Akr1c19	TBEV-1	TBEV-3	0.0495079	0.0126373	-1.96997	0.181745
Akr1cl	TBEV-1	TBEV-3	4.5703	1.22061	-1.90469	0.00384895
Aldh1a2	TBEV-1	TBEV-3	0.547852	2.63028	2.26336	0.000697135
Aldh1a3	TBEV-1	TBEV-3	8.79367	7.7543	-0.181469	0.704695
Aldh1a7	TBEV-1	TBEV-3	3.7302	1.6582	-1.16963	0.0655891
Aldh2	TBEV-1	TBEV-3	33.7138	17.9377	-0.910346	0.0461138
Aldh3a1	TBEV-1	TBEV-3	9.93138	6.10431	-0.702166	0.237928
Alox12b	TBEV-1	TBEV-3	6.08476	3.19489	-0.929437	0.117896
Alox12e	TBEV-1	TBEV-3	34.5192	31.8801	-0.114744	0.793318
Alox5	TBEV-1	TBEV-3	3.2247	1.65624	-0.961255	0.124785
Alox8	TBEV-1	TBEV-3	8.42524	9.82239	0.221356	0.642819
Alpk3	TBEV-1	TBEV-3	0.896901	1.21306	0.435632	0.482018
Als2cl	TBEV-1	TBEV-3	6.56637	5.17039	-0.344823	0.507172
Alx1	TBEV-1	TBEV-3	0.192566	0.152218	-0.339218	0.658388
Ampd1	TBEV-1	TBEV-3	4.52299	5.3266	0.235936	0.681291
Angpt4	TBEV-1	TBEV-3	0.299735	0.0571082	-2.39192	0.00835022
Angptl4	TBEV-1	TBEV-3	77.4914	45.3084	-0.774259	0.0783064
Ank1	TBEV-1	TBEV-3	0.511173	0.534026	0.0630966	0.928287
Ankle1	TBEV-1	TBEV-3	2.33689	1.80124	-0.375595	0.567196
Ankrd1	TBEV-1	TBEV-3	15.578	17.5056	0.168315	0.720132
Ankrd23	TBEV-1	TBEV-3	14.3713	19.1471	0.413935	0.385888
Ankrd35	TBEV-1	TBEV-3	13.9405	12.1389	-0.199644	0.652806
Anks4b	TBEV-1	TBEV-3	0.661108	0.944723	0.515006	0.452175
Ano1	TBEV-1	TBEV-3	4.53952	2.60776	-0.799728	0.147699
Ano5	TBEV-1	TBEV-3	0.807737	0.813156	0.00964654	0.987605
Antxr1	TBEV-1	TBEV-3	8.6874	5.26726	-0.721872	0.12263
Antxr2	TBEV-1	TBEV-3	5.2575	3.62949	-0.534611	0.313419
Apba2	TBEV-1	TBEV-3	0.140444	0.633639	2.17366	0.00259025
Apcdd1	TBEV-1	TBEV-3	14.9225	7.68958	-0.95651	0.0541547
Apobec2	TBEV-1	TBEV-3	37.3676	30.5681	-0.289762	0.530532
Apoc4	TBEV-1	TBEV-3	1.94739	0.360018	-2.4354	0.00442398
Apol7a	TBEV-1	TBEV-3	0.318975	0.193829	-0.718663	0.412556
Aqp4	TBEV-1	TBEV-3	0.943994	0.641441	-0.557462	0.390066
Ar	TBEV-1	TBEV-3	1.5708	1.06114	-0.565885	0.388759
Areg	TBEV-1	TBEV-3	6.69923	9.65633	0.527479	0.369748
Arrdc3	TBEV-1	TBEV-3	30.2702	29.4422	-0.0400147	0.927817
Arsa	TBEV-1	TBEV-3	5.73797	3.59136	-0.676008	0.222061
Arsb	TBEV-1	TBEV-3	3.53108	1.87782	-0.911049	0.123958
Art1	TBEV-1	TBEV-3	6.11872	5.1895	-0.237634	0.704231
Asb10	TBEV-1	TBEV-3	0.533245	0.667405	0.323763	0.643772
Asb14	TBEV-1	TBEV-3	0.85264	0.838756	-0.0236854	0.976855
Asb15	TBEV-1	TBEV-3	0.0830381	0.0497978	-0.737691	0.371031
Asb16	TBEV-1	TBEV-3	0.353998	0.282934	-0.323277	0.684272
Asb2	TBEV-1	TBEV-3	1.57984	1.26597	-0.319538	0.629351
Ascl2	TBEV-1	TBEV-3	0.55939	0.564226	0.0124166	0.986556
Ascl4	TBEV-1	TBEV-3	0.824435	0.809123	-0.0270457	0.970065
Atf7ip2	TBEV-1	TBEV-3	0.0733295	0.207958	1.50383	0.0582075
Atg9b	TBEV-1	TBEV-3	25.8644	50.8584	0.975518	0.0301559
Atp10a	TBEV-1	TBEV-3	2.69762	0.934031	-1.53014	0.0101639
Atp12a	TBEV-1	TBEV-3	6.1249	18.8643	1.6229	0.000476831
Atp13a4	TBEV-1	TBEV-3	4.35599	9.16265	1.07276	0.048053
Atp1a2	TBEV-1	TBEV-3	10.7383	7.56364	-0.505614	0.255238
Atp1a3	TBEV-1	TBEV-3	0.216656	0.0778783	-1.47611	0.0572351
Atp1b2	TBEV-1	TBEV-3	1.6295	1.20294	-0.437872	0.507587
Atp2a1	TBEV-1	TBEV-3	102.503	95.7682	-0.0980434	0.844552
Atp2c2	TBEV-1	TBEV-3	8.41917	28.6858	1.76859	0.000157326
Atp6v0d2	TBEV-1	TBEV-3	1.8904	1.14092	-0.728497	0.263657
Atp6v1b1	TBEV-1	TBEV-3	0.771166	0.182261	-2.08104	0.00541554
Atp8a2	TBEV-1	TBEV-3	1.41155	2.24529	0.66962	0.280555
Atp8b5	TBEV-1	TBEV-3	0.014787	0.0223871	0.598339	0.55621
Avil	TBEV-1	TBEV-3	0.393836	0.232129	-0.762666	0.283905
Avpr1a	TBEV-1	TBEV-3	1.5452	0.659321	-1.22874	0.068079
B3galt5	TBEV-1	TBEV-3	0.630042	0.237721	-1.40618	0.0395312
B3gnt5	TBEV-1	TBEV-3	1.57501	3.276	1.05657	0.0913656
B430306N03Rik	TBEV-1	TBEV-3	0.386467	0.253184	-0.610161	0.389074
Baalc	TBEV-1	TBEV-3	1.97296	0.630457	-1.64589	0.0141654
Bag3	TBEV-1	TBEV-3	21.3462	11.2662	-0.921977	0.0493051
Bambi	TBEV-1	TBEV-3	10.2436	11.1073	0.116783	0.791907
Basp1	TBEV-1	TBEV-3	9.92099	8.1089	-0.290978	0.598755
Bbox1	TBEV-1	TBEV-3	17.8011	14.6264	-0.283387	0.560479
Bcas1	TBEV-1	TBEV-3	1.51123	2.4251	0.68232	0.294031
Bche	TBEV-1	TBEV-3	5.18767	2.99029	-0.794804	0.102421
Bcl11b	TBEV-1	TBEV-3	7.52664	4.25446	-0.823031	0.0956187
Bean1	TBEV-1	TBEV-3	1.83346	1.05602	-0.795936	0.282008
Best2	TBEV-1	TBEV-3	0.290834	0.069253	-2.07025	0.0331573
Best3	TBEV-1	TBEV-3	0.0759109	0.0169882	-2.15977	0.0370381
Beta-s	TBEV-1	TBEV-3	142.003	65.7986	-1.10979	0.0159242
Bgn	TBEV-1	TBEV-3	155.294	53.2333	-1.5446	0.00100077
Bhlha9	TBEV-1	TBEV-3	7.09294	2.81878	-1.33131	0.0400741
Bmp5	TBEV-1	TBEV-3	0.0116445	0	-1.79769e+308	0.0582095
Bmp8a	TBEV-1	TBEV-3	2.15782	1.74233	-0.308556	0.695556
Bmyc	TBEV-1	TBEV-3	3.0434	1.47789	-1.04215	0.139247
Bnc1	TBEV-1	TBEV-3	12.1665	18.9635	0.640314	0.144406
Braf	TBEV-1	TBEV-3	16.2245	24.8343	0.61416	0.184072
Btc	TBEV-1	TBEV-3	7.58511	7.64858	0.0120222	0.980849
Btn1a1	TBEV-1	TBEV-3	0.0716997	0.191542	1.41762	0.0702328
Bub1b	TBEV-1	TBEV-3	5.74879	3.37342	-0.769044	0.146584
C030019I05Rik	TBEV-1	TBEV-3	7.55073	5.05513	-0.578867	0.417723
C130074G19Rik	TBEV-1	TBEV-3	5.55859	3.1507	-0.819045	0.147686
C1qtnf1	TBEV-1	TBEV-3	4.47408	1.95636	-1.19342	0.0811415
C1qtnf9	TBEV-1	TBEV-3	0.833605	0.301339	-1.46798	0.0406118
C2cd4c	TBEV-1	TBEV-3	0.0820764	0.0142283	-2.52821	0.0117059
C3	TBEV-1	TBEV-3	20.7804	10.7947	-0.944902	0.0319109
C330005M16Rik	TBEV-1	TBEV-3	11.8649	22.0859	0.896425	0.0678015
C530044C16Rik	TBEV-1	TBEV-3	0.043416	0.112611	1.37504	0.186586
C77080	TBEV-1	TBEV-3	9.22581	6.2296	-0.566535	0.38188
Cachd1	TBEV-1	TBEV-3	3.78022	2.49375	-0.600155	0.274785
Cacna1i	TBEV-1	TBEV-3	0.502041	0.305642	-0.715961	0.279453
Cacna1s	TBEV-1	TBEV-3	3.00323	2.97021	-0.0159474	0.97675
Cacna2d1	TBEV-1	TBEV-3	3.58327	2.86145	-0.324532	0.530939
Cacng6	TBEV-1	TBEV-3	0.211864	0.483134	1.18929	0.173107
Cadm2	TBEV-1	TBEV-3	0.236505	0.171711	-0.461885	0.498348
Cadm3	TBEV-1	TBEV-3	11.7177	5.74588	-1.02809	0.0323398
Cadps	TBEV-1	TBEV-3	0.0614405	0.0124446	-2.30367	0.0221773
Cald1	TBEV-1	TBEV-3	63.8876	91.6338	0.520343	0.299885
Calm5	TBEV-1	TBEV-3	11.0273	9.94986	-0.148335	0.816784
Camk2a	TBEV-1	TBEV-3	1.38824	1.30653	-0.0875192	0.897358
Camkk1	TBEV-1	TBEV-3	4.70856	3.34403	-0.493699	0.377342
Camp	TBEV-1	TBEV-3	1.29402	0.199315	-2.69873	0.00238546
Cap2	TBEV-1	TBEV-3	1.98791	2.41953	0.283477	0.639091
Capn8	TBEV-1	TBEV-3	10.1454	17.6072	0.795335	0.157596
Car12	TBEV-1	TBEV-3	18.7122	48.522	1.37466	0.00203018
Car2	TBEV-1	TBEV-3	6.65852	15.4091	1.21051	0.0229194
Car6	TBEV-1	TBEV-3	41.4234	147.449	1.83169	4.73879e-05
Car8	TBEV-1	TBEV-3	0.0743601	0.162077	1.12408	0.125356
Carns1	TBEV-1	TBEV-3	2.45165	1.35051	-0.860242	0.169903
Cartpt	TBEV-1	TBEV-3	0.732565	0.427816	-0.775964	0.423946
Casp14	TBEV-1	TBEV-3	55.0355	29.1286	-0.917927	0.037052
Casq1	TBEV-1	TBEV-3	20.2546	22.2053	0.132652	0.773097
Casq2	TBEV-1	TBEV-3	6.6344	2.46629	-1.42762	0.0141795
Casr	TBEV-1	TBEV-3	0.129212	0.10451	-0.3061	0.685236
Ccbe1	TBEV-1	TBEV-3	0.733022	0.381358	-0.942711	0.155506
Ccbp2	TBEV-1	TBEV-3	2.76985	1.30095	-1.09024	0.0903171
Ccdc113	TBEV-1	TBEV-3	0.97542	0.463308	-1.07405	0.131879
Ccdc149	TBEV-1	TBEV-3	0.841202	0.583003	-0.52895	0.431623
Ccdc155	TBEV-1	TBEV-3	1.63037	1.4956	-0.124477	0.850902
Ccdc3	TBEV-1	TBEV-3	4.63785	2.41218	-0.943121	0.121575
Ccdc68	TBEV-1	TBEV-3	1.11088	3.28901	1.56596	0.0162671
Ccdc80	TBEV-1	TBEV-3	56.1218	19.0611	-1.55793	0.000543871
Cck	TBEV-1	TBEV-3	1.61126	0.820124	-0.974275	0.195207
Ccl12	TBEV-1	TBEV-3	21.7424	25.4862	0.229207	0.700213
Ccl2	TBEV-1	TBEV-3	69.5454	92.2231	0.407174	0.360534
Ccl6	TBEV-1	TBEV-3	57.8907	43.8334	-0.4013	0.362684
Ccl7	TBEV-1	TBEV-3	93.8823	97.6417	0.0566437	0.897354
Ccl9	TBEV-1	TBEV-3	40.2451	24.9381	-0.690458	0.11551
Ccnb1	TBEV-1	TBEV-3	17.1309	10.2085	-0.746836	0.11951
Ccnjl	TBEV-1	TBEV-3	0.239231	0.096093	-1.3159	0.0951371
Ccr1	TBEV-1	TBEV-3	2.85851	2.16406	-0.40152	0.506923
Ccr4	TBEV-1	TBEV-3	2.09146	1.16118	-0.848915	0.192586
Ccr5	TBEV-1	TBEV-3	7.34224	5.24936	-0.48408	0.359196
Ccrl1	TBEV-1	TBEV-3	12.2561	6.52813	-0.908759	0.231144
Ccrn4l	TBEV-1	TBEV-3	17.5933	31.9326	0.860006	0.0521188
Cd207	TBEV-1	TBEV-3	8.45666	5.70527	-0.567793	0.327286
Cd248	TBEV-1	TBEV-3	10.2611	3.17822	-1.6909	0.00299026
Cd3g	TBEV-1	TBEV-3	3.94876	2.91101	-0.439879	0.504395
Cd55	TBEV-1	TBEV-3	16.0208	12.6259	-0.343558	0.452677
Cd7	TBEV-1	TBEV-3	2.22038	1.66778	-0.412879	0.547656
Cd74	TBEV-1	TBEV-3	183.332	95.0474	-0.947743	0.0503705
Cdh13	TBEV-1	TBEV-3	10.3674	5.80285	-0.837222	0.109113
Cdh15	TBEV-1	TBEV-3	0.153999	0.0926638	-0.732844	0.360898
Cdh18	TBEV-1	TBEV-3	0.0341353	0.00777523	-2.13431	0.0986917
Cdh19	TBEV-1	TBEV-3	1.2529	0.848716	-0.561918	0.391989
Cdh2	TBEV-1	TBEV-3	0.269277	0.13749	-0.969767	0.175214
Cdh4	TBEV-1	TBEV-3	0.757278	0.305409	-1.31008	0.0484416
Cdh6	TBEV-1	TBEV-3	2.72739	4.56358	0.742643	0.202716
Cdk15	TBEV-1	TBEV-3	0.818661	1.00282	0.29272	0.674891
Cdo1	TBEV-1	TBEV-3	31.2525	14.8619	-1.07235	0.0247429
Cdon	TBEV-1	TBEV-3	2.44771	1.5531	-0.656282	0.234502
Cebpa	TBEV-1	TBEV-3	32.8546	20.3211	-0.693116	0.121561
Cenpe	TBEV-1	TBEV-3	4.88556	3.65464	-0.418795	0.353966
Ces1d	TBEV-1	TBEV-3	24.5618	14.1314	-0.797508	0.090296
Ces1e	TBEV-1	TBEV-3	0.0162811	0.0514081	1.65879	0.145682
Ces1f	TBEV-1	TBEV-3	1.94297	0.81806	-1.24798	0.0631864
Cgn	TBEV-1	TBEV-3	7.39392	7.29117	-0.0201898	0.964944
Chac1	TBEV-1	TBEV-3	23.3571	50.6275	1.11606	0.0154494
Chat	TBEV-1	TBEV-3	0.575099	0.40864	-0.492977	0.481236
Chi3l1	TBEV-1	TBEV-3	8.07664	7.69209	-0.0703795	0.901059
Chi3l3	TBEV-1	TBEV-3	0.575326	0.340083	-0.758494	0.303756
Chit1	TBEV-1	TBEV-3	29.0731	19.1126	-0.605163	0.191927
Chl1	TBEV-1	TBEV-3	16.5812	10.1582	-0.706905	0.109416
Chrna3	TBEV-1	TBEV-3	0.0226806	0.0304929	0.427015	0.678384
Chrna4	TBEV-1	TBEV-3	0.460714	0.232568	-0.986219	0.156194
Chrnb4	TBEV-1	TBEV-3	0.0918237	0.052009	-0.820105	0.329952
Chst1	TBEV-1	TBEV-3	1.56033	0.772382	-1.01446	0.132215
Chst7	TBEV-1	TBEV-3	0.521079	0.15215	-1.77601	0.0213976
Cidea	TBEV-1	TBEV-3	15.5078	17.6564	0.187195	0.72878
Cilp	TBEV-1	TBEV-3	10.7113	4.75226	-1.17245	0.0160712
Ckm	TBEV-1	TBEV-3	314.44	310.852	-0.0165563	0.973793
Ckmt2	TBEV-1	TBEV-3	12.5141	12.2815	-0.0270664	0.95891
Clca1	TBEV-1	TBEV-3	10.9731	8.50889	-0.366931	0.435895
Clca2	TBEV-1	TBEV-3	73.9591	45.4945	-0.701034	0.137853
Clca3	TBEV-1	TBEV-3	0.242786	0.0933973	-1.37823	0.070656
Clca5	TBEV-1	TBEV-3	8.59444	5.62097	-0.612584	0.202746
Clcn1	TBEV-1	TBEV-3	0.837074	0.890951	0.089991	0.892956
Cldn11	TBEV-1	TBEV-3	0.143175	0.0611881	-1.22646	0.177691
Cldn14	TBEV-1	TBEV-3	2.81889	2.92643	0.0540165	0.944222
Cldn17	TBEV-1	TBEV-3	0.780957	0.592279	-0.398967	0.586007
Cldn19	TBEV-1	TBEV-3	0.120296	0.175057	0.54124	0.606622
Cldn22	TBEV-1	TBEV-3	0.117725	0.0495452	-1.2486	0.265269
Cldn23	TBEV-1	TBEV-3	4.06422	3.00101	-0.43753	0.495684
Cldn4	TBEV-1	TBEV-3	53.2742	57.7753	0.117016	0.789027
Cldn5	TBEV-1	TBEV-3	4.35138	1.67429	-1.37793	0.0391529
Clec2e	TBEV-1	TBEV-3	0.0979268	0.885778	3.17717	2.62858e-05
Clec3b	TBEV-1	TBEV-3	51.465	32.8871	-0.646072	0.175022
Clec4d	TBEV-1	TBEV-3	2.12722	1.37971	-0.624609	0.396417
Clec4e	TBEV-1	TBEV-3	0.671029	0.424927	-0.659161	0.341795
Clstn1	TBEV-1	TBEV-3	13.978	11.5196	-0.279069	0.542987
Clu	TBEV-1	TBEV-3	100.229	192.224	0.939486	0.0446601
Cmah	TBEV-1	TBEV-3	11.0107	31.1821	1.50182	0.00181053
Cmya5	TBEV-1	TBEV-3	3.83968	4.32169	0.17061	0.717556
Cnfn	TBEV-1	TBEV-3	233.434	322.052	0.464277	0.377372
Cnp	TBEV-1	TBEV-3	3.20708	1.96844	-0.704206	0.294713
Cntfr	TBEV-1	TBEV-3	13.3972	14.5337	0.117465	0.86376
Cntn2	TBEV-1	TBEV-3	0.237536	2.2033	3.21345	7.91353e-08
Cobl	TBEV-1	TBEV-3	7.0876	5.51692	-0.361435	0.435216
Coch	TBEV-1	TBEV-3	12.8922	13.0704	0.019804	0.967268
Col11a1	TBEV-1	TBEV-3	9.00275	1.27787	-2.81662	4.75378e-08
Col12a1	TBEV-1	TBEV-3	13.5067	8.38363	-0.688026	0.122619
Col14a1	TBEV-1	TBEV-3	10.4082	4.29397	-1.27734	0.00527601
Col15a1	TBEV-1	TBEV-3	15.0076	4.99068	-1.58838	0.000626352
Col1a1	TBEV-1	TBEV-3	303.633	48.5784	-2.64394	4.88093e-06
Col1a2	TBEV-1	TBEV-3	355.332	68.7308	-2.37014	0.000292085
Col25a1	TBEV-1	TBEV-3	0.430491	0.211287	-1.02678	0.182518
Col4a4	TBEV-1	TBEV-3	0.28759	0.150646	-0.932853	0.173824
Col5a1	TBEV-1	TBEV-3	12.3884	3.59756	-1.7839	0.000107184
Col5a2	TBEV-1	TBEV-3	30.155	10.6468	-1.50198	0.000841205
Col6a1	TBEV-1	TBEV-3	55.1188	17.4913	-1.65591	0.000236354
Col6a2	TBEV-1	TBEV-3	46.5817	12.5129	-1.89634	2.56927e-05
Col6a4	TBEV-1	TBEV-3	0.116738	0.168501	0.52949	0.452666
Col6a5	TBEV-1	TBEV-3	1.22217	0.28411	-2.10493	0.000626903
Col6a6	TBEV-1	TBEV-3	1.82256	0.435752	-2.06439	0.000698901
Col7a1	TBEV-1	TBEV-3	7.48126	5.11898	-0.547423	0.218374
Col8a2	TBEV-1	TBEV-3	2.00797	0.929377	-1.1114	0.0802822
Corin	TBEV-1	TBEV-3	1.9126	1.32647	-0.527943	0.414637
Coro2b	TBEV-1	TBEV-3	0.708663	0.485567	-0.545428	0.424991
Cox6a2	TBEV-1	TBEV-3	48.2017	42.9425	-0.166678	0.74976
Cox7a1	TBEV-1	TBEV-3	22.5169	24.2471	0.106807	0.868139
Cox8b	TBEV-1	TBEV-3	71.3377	72.0532	0.0143981	0.979155
Cpe	TBEV-1	TBEV-3	20.8877	24.767	0.245769	0.586347
Cpm	TBEV-1	TBEV-3	72.8369	121.397	0.736992	0.18314
Cpn2	TBEV-1	TBEV-3	0.165513	0.216108	0.384811	0.592938
Cpne4	TBEV-1	TBEV-3	0.249227	0.082107	-1.60188	0.0342906
Cps1	TBEV-1	TBEV-3	2.09786	0.633404	-1.72772	0.00557102
Cpsf4l	TBEV-1	TBEV-3	0.973246	5.05728	2.37749	0.00518883
Cpz	TBEV-1	TBEV-3	8.74488	1.80851	-2.27364	0.000168572
Creb3l3	TBEV-1	TBEV-3	0.468798	0.152236	-1.62265	0.0304858
Creg2	TBEV-1	TBEV-3	0.0759002	0.18374	1.27549	0.0818881
Crhr1	TBEV-1	TBEV-3	0.452934	0.910542	1.00743	0.149441
Crhr2	TBEV-1	TBEV-3	1.06888	0.719069	-0.571895	0.399751
Crisp1	TBEV-1	TBEV-3	7.92123	41.7448	2.3978	2.9681e-06
Crisp3	TBEV-1	TBEV-3	0.0391512	2.25437	5.84753	4.30114e-10
Crlf1	TBEV-1	TBEV-3	1.41418	1.29336	-0.128834	0.851231
Crnn	TBEV-1	TBEV-3	144.486	333.225	1.20557	0.0242252
Crot	TBEV-1	TBEV-3	40.1203	48.5357	0.274715	0.535027
Cryba4	TBEV-1	TBEV-3	64.7089	64.679	-0.000666563	0.998864
Crym	TBEV-1	TBEV-3	192.811	350.369	0.861689	0.0749168
Csdc2	TBEV-1	TBEV-3	11.1233	12.0795	0.118974	0.810883
Csf1r	TBEV-1	TBEV-3	10.5592	5.62183	-0.909385	0.0609487
Csgalnact1	TBEV-1	TBEV-3	6.15589	6.04055	-0.0272875	0.95751
Csmd1	TBEV-1	TBEV-3	0.0999614	0.0530047	-0.915253	0.200043
Csn1s1	TBEV-1	TBEV-3	3.18185	0.0596133	-5.73809	2.34981e-11
Csn1s2a	TBEV-1	TBEV-3	1.17665	0.0504837	-4.54272	7.31817e-06
Csn2	TBEV-1	TBEV-3	13.7358	0.280694	-5.6128	1.33227e-15
Csnk2a2	TBEV-1	TBEV-3	10.2539	8.66285	-0.243253	0.605493
Csrnp2	TBEV-1	TBEV-3	2.87522	1.88157	-0.611734	0.302848
Csrp3	TBEV-1	TBEV-3	52.4009	56.7794	0.115776	0.799712
Cstb	TBEV-1	TBEV-3	193.108	406.523	1.07393	0.015839
Ctgf	TBEV-1	TBEV-3	19.3393	16.1977	-0.255747	0.578323
Cth	TBEV-1	TBEV-3	10.0706	8.53413	-0.238837	0.657188
Ctns	TBEV-1	TBEV-3	20.1768	25.001	0.309286	0.482738
Ctps	TBEV-1	TBEV-3	47.7502	50.5849	0.0831998	0.850938
Ctsc	TBEV-1	TBEV-3	48.6748	63.0516	0.373358	0.400316
Ctse	TBEV-1	TBEV-3	26.5911	28.192	0.0843435	0.849009
Cxcl1	TBEV-1	TBEV-3	7.25497	12.8676	0.826697	0.174071
Cxcl2	TBEV-1	TBEV-3	1.06461	1.05766	-0.00944969	0.989299
Cxcl5	TBEV-1	TBEV-3	4.45784	6.71462	0.590959	0.330313
Cxxc4	TBEV-1	TBEV-3	0.376339	0.581177	0.626944	0.350002
Cybrd1	TBEV-1	TBEV-3	4.36384	5.16353	0.242759	0.625619
Cyp1a1	TBEV-1	TBEV-3	2.44847	2.62683	0.101442	0.870844
Cyp26b1	TBEV-1	TBEV-3	19.5337	9.03316	-1.11267	0.0158788
Cyp2a5	TBEV-1	TBEV-3	0.100678	0.0941775	-0.0962898	0.91435
Cyp2ab1	TBEV-1	TBEV-3	0.0449147	0.0471131	0.0689404	0.9408
Cyp2e1	TBEV-1	TBEV-3	13.3135	4.55524	-1.54729	0.00545154
Cyp2g1	TBEV-1	TBEV-3	17.7493	14.3067	-0.311068	0.523854
Cyp2j6	TBEV-1	TBEV-3	4.72727	4.35741	-0.117538	0.822956
Cyp2s1	TBEV-1	TBEV-3	13.1047	13.8018	0.0747801	0.875079
Cyp2w1	TBEV-1	TBEV-3	0.448681	0.203548	-1.14032	0.149673
Cyp4b1	TBEV-1	TBEV-3	23.1549	9.2987	-1.31622	0.00899069
Cyp4v3	TBEV-1	TBEV-3	3.79901	2.18163	-0.800214	0.18156
Cyp7b1	TBEV-1	TBEV-3	3.60507	2.03166	-0.827372	0.186098
Cytl1	TBEV-1	TBEV-3	0.915268	0.423579	-1.11156	0.142181
D4Bwg0951e	TBEV-1	TBEV-3	16.165	22.7753	0.494592	0.315853
D630039A03Rik	TBEV-1	TBEV-3	0.0809112	0.0673723	-0.264183	0.755155
D730001G18Rik	TBEV-1	TBEV-3	90.9698	78.0173	-0.221594	0.632047
Dab1	TBEV-1	TBEV-3	0.901013	0.675498	-0.415596	0.698459
Dach1	TBEV-1	TBEV-3	1.85181	5.45772	1.55936	0.00623827
Dcc	TBEV-1	TBEV-3	0.12776	0.0287825	-2.15017	0.00393281
Dclk2	TBEV-1	TBEV-3	3.5019	3.00434	-0.221089	0.727653
Dclk3	TBEV-1	TBEV-3	2.15574	1.68407	-0.356232	0.56396
Dct	TBEV-1	TBEV-3	56.4127	31.0409	-0.86185	0.0501285
Ddit4	TBEV-1	TBEV-3	17.4708	10.9884	-0.66897	0.198912
Ddo	TBEV-1	TBEV-3	0.206013	0.241532	0.229484	0.754563
Defb4	TBEV-1	TBEV-3	0.460254	3.01375	2.71106	0.00074366
Des	TBEV-1	TBEV-3	49.4176	47.5302	-0.0561825	0.897669
Dgat2	TBEV-1	TBEV-3	36.2973	21.5473	-0.752353	0.0932476
Dgcr6	TBEV-1	TBEV-3	9.953	6.6333	-0.585405	0.324718
Dhrs7	TBEV-1	TBEV-3	27.2498	21.8347	-0.31962	0.504265
Dhrs7c	TBEV-1	TBEV-3	3.91395	3.51901	-0.153455	0.815789
Dhrs9	TBEV-1	TBEV-3	13.6387	27.8648	1.03074	0.0212607
Dio3	TBEV-1	TBEV-3	2.40703	2.04575	-0.234622	0.722798
Dio3os	TBEV-1	TBEV-3	1.44752	2.41865	0.740614	0.276714
Dkkl1	TBEV-1	TBEV-3	16.4308	12.0315	-0.449591	0.440879
Dlg2	TBEV-1	TBEV-3	1.90148	1.33277	-0.512696	0.445033
Dlx1	TBEV-1	TBEV-3	0.677955	1.30016	0.939427	0.339253
Dlx1as	TBEV-1	TBEV-3	0.953975	1.70479	0.837568	0.306088
Dlx2	TBEV-1	TBEV-3	1.94958	2.2325	0.195502	0.765127
Dlx3	TBEV-1	TBEV-3	24.1836	29.8201	0.302255	0.493697
Dlx4	TBEV-1	TBEV-3	1.80449	1.62576	-0.150478	0.854278
Dlx5	TBEV-1	TBEV-3	1.28854	0.546334	-1.23788	0.0895723
Dnahc7b	TBEV-1	TBEV-3	0.142782	0.33051	1.21088	0.0678085
Dnajb13	TBEV-1	TBEV-3	0.669994	2.25335	1.74985	0.0124914
Dnase1l2	TBEV-1	TBEV-3	36.9429	56.5858	0.615144	0.170153
Dnase1l3	TBEV-1	TBEV-3	7.16599	4.92415	-0.54129	0.286977
Dnmt3l	TBEV-1	TBEV-3	0.582032	2.01961	1.7949	0.012845
Dpp6	TBEV-1	TBEV-3	0.085266	0.0298735	-1.5131	0.0845885
Dsc2	TBEV-1	TBEV-3	14.069	29.7995	1.08277	0.0140777
Dsg4	TBEV-1	TBEV-3	22.073	29.6196	0.424269	0.332597
Dtx1	TBEV-1	TBEV-3	0.28279	0.208161	-0.442031	0.544674
Dupd1	TBEV-1	TBEV-3	0.211171	0.303873	0.525056	0.529533
Dusp1	TBEV-1	TBEV-3	23.5008	11.7199	-1.00375	0.0434586
Dusp14	TBEV-1	TBEV-3	42.3293	82.7449	0.967013	0.0285797
Dusp18	TBEV-1	TBEV-3	2.16381	1.81053	-0.257161	0.667113
Dusp2	TBEV-1	TBEV-3	10.2258	14.8339	0.536682	0.321982
Dusp6	TBEV-1	TBEV-3	40.0459	45.6524	0.189036	0.666718
E130304F04Rik	TBEV-1	TBEV-3	1.44103	1.19555	-0.269426	0.670896
Ebf2	TBEV-1	TBEV-3	0.217937	0.0640516	-1.7666	0.0214571
Ecm1	TBEV-1	TBEV-3	28.226	17.7219	-0.671488	0.178423
Edar	TBEV-1	TBEV-3	0.724392	0.243664	-1.57188	0.0236403
Edn1	TBEV-1	TBEV-3	8.24587	9.82328	0.252533	0.620875
Edn2	TBEV-1	TBEV-3	4.37168	3.73413	-0.227416	0.726997
Edn3	TBEV-1	TBEV-3	1.73819	0.275049	-2.65983	8.99062e-05
Ednrb	TBEV-1	TBEV-3	36.9863	20.0856	-0.880831	0.0540359
Eef1a2	TBEV-1	TBEV-3	8.3507	7.03744	-0.246848	0.660119
Egr1	TBEV-1	TBEV-3	40.6092	55.3896	0.447809	0.310203
Ehd2	TBEV-1	TBEV-3	36.5407	17.4461	-1.0666	0.0163065
Ehf	TBEV-1	TBEV-3	9.77514	15.8754	0.699607	0.113783
Eif2c4	TBEV-1	TBEV-3	2.48161	1.96063	-0.339956	0.53195
Elf5	TBEV-1	TBEV-3	11.0525	14.9764	0.438314	0.411119
Elfn2	TBEV-1	TBEV-3	0.0517367	0.0168067	-1.62215	0.0922554
Eln	TBEV-1	TBEV-3	12.9677	4.82863	-1.42524	0.00463718
Elovl6	TBEV-1	TBEV-3	31.1728	35.4596	0.185887	0.688519
Emr4	TBEV-1	TBEV-3	1.09529	0.717043	-0.611181	0.35627
Enah	TBEV-1	TBEV-3	21.8112	22.233	0.0276338	0.952795
Enc1	TBEV-1	TBEV-3	10.0944	13.035	0.36883	0.407296
Endou	TBEV-1	TBEV-3	21.8159	24.7894	0.184343	0.684833
Eno3	TBEV-1	TBEV-3	58.051	60.4661	0.0588054	0.897665
Entpd3	TBEV-1	TBEV-3	3.19529	4.18101	0.387906	0.496687
Epgn	TBEV-1	TBEV-3	12.2122	44.0748	1.85163	9.7142e-05
Ephb1	TBEV-1	TBEV-3	2.48843	2.58682	0.0559404	0.925507
Eppk1	TBEV-1	TBEV-3	16.8486	13.5169	-0.317865	0.488136
Erc2	TBEV-1	TBEV-3	0.113502	0.152912	0.429986	0.546457
Ero1l	TBEV-1	TBEV-3	36.911	53.6145	0.538574	0.24192
Esrrg	TBEV-1	TBEV-3	0.108721	0.124672	0.197511	0.808639
Etv4	TBEV-1	TBEV-3	11.5025	9.30932	-0.305201	0.549998
Expi	TBEV-1	TBEV-3	10.6457	11.9847	0.170922	0.793129
Extl1	TBEV-1	TBEV-3	6.55553	4.08888	-0.681004	0.191225
Eya2	TBEV-1	TBEV-3	1.63772	4.12211	1.33169	0.0350798
F830045P16Rik	TBEV-1	TBEV-3	2.46754	1.22319	-1.01242	0.125278
Fa2h	TBEV-1	TBEV-3	17.9071	16.4389	-0.123424	0.791774
Fabp12	TBEV-1	TBEV-3	0.0928103	0.0608781	-0.608361	0.473443
Fabp3	TBEV-1	TBEV-3	14.0252	13.2376	-0.0833803	0.892435
Fads2	TBEV-1	TBEV-3	17.8966	6.65659	-1.42683	0.0110307
Fads3	TBEV-1	TBEV-3	26.0469	34.7047	0.414019	0.34383
Faim2	TBEV-1	TBEV-3	0.161634	0.367335	1.18436	0.123973
Fam107a	TBEV-1	TBEV-3	0.174709	0.0999902	-0.805094	0.297544
Fam124b	TBEV-1	TBEV-3	0.233118	0.105728	-1.14071	0.137815
Fam135b	TBEV-1	TBEV-3	0.0236751	0.043516	0.878175	0.322142
Fam13a	TBEV-1	TBEV-3	2.55483	1.25229	-1.02865	0.0853969
Fam164c	TBEV-1	TBEV-3	0.10176	0.0714193	-0.510784	0.510022
Fam180a	TBEV-1	TBEV-3	4.09896	1.75159	-1.22659	0.0587052
Fam181b	TBEV-1	TBEV-3	0.182617	0.0822204	-1.15125	0.189804
Fam19a5	TBEV-1	TBEV-3	0.80582	1.37751	0.773538	0.248973
Fam46b	TBEV-1	TBEV-3	25.1439	35.7313	0.506983	0.255241
Fam49a	TBEV-1	TBEV-3	20.3751	32.6162	0.678783	0.135108
Fam55d	TBEV-1	TBEV-3	1.29061	2.99506	1.21453	0.0496151
Fam78a	TBEV-1	TBEV-3	0.239132	0.1429	-0.742801	0.312179
Fasn	TBEV-1	TBEV-3	29.7234	13.4203	-1.14718	0.012308
Fat4	TBEV-1	TBEV-3	0.33	0.144259	-1.19381	0.0677782
Fblim1	TBEV-1	TBEV-3	7.6233	6.2994	-0.275201	0.597669
Fbln1	TBEV-1	TBEV-3	5.60562	2.87836	-0.961625	0.093346
Fbn2	TBEV-1	TBEV-3	1.69425	0.274278	-2.62694	1.21289e-05
Fbp1	TBEV-1	TBEV-3	43.7172	27.0882	-0.690536	0.130009
Fbxl16	TBEV-1	TBEV-3	0.328683	0.13104	-1.32669	0.0762006
Fbxo40	TBEV-1	TBEV-3	0.66199	1.22546	0.888446	0.188092
Fcgbp	TBEV-1	TBEV-3	12.863	6.30541	-1.02856	0.020512
Fcgr4	TBEV-1	TBEV-3	1.99914	1.18561	-0.753743	0.272129
Fgf13	TBEV-1	TBEV-3	1.59235	0.892891	-0.834601	0.210382
Fgf18	TBEV-1	TBEV-3	3.32724	1.38863	-1.26067	0.0632703
Fgf23	TBEV-1	TBEV-3	1.87294	1.49169	-0.328354	0.624725
Fgf5	TBEV-1	TBEV-3	2.91646	6.55275	1.16788	0.0437148
Fgfr4	TBEV-1	TBEV-3	0.542895	0.322539	-0.751198	0.287542
Fgl2	TBEV-1	TBEV-3	117.015	55.6132	-1.07319	0.0330372
Fhl2	TBEV-1	TBEV-3	11.9757	13.0426	0.123125	0.817924
Fhod3	TBEV-1	TBEV-3	8.89199	10.9455	0.299754	0.533233
Figf	TBEV-1	TBEV-3	2.07858	1.28265	-0.696467	0.29553
Filip1	TBEV-1	TBEV-3	1.10386	0.893982	-0.304237	0.636323
Fitm1	TBEV-1	TBEV-3	3.89013	3.90136	0.00415742	0.995094
Fkbp5	TBEV-1	TBEV-3	8.80345	4.17959	-1.07471	0.0348423
Flnc	TBEV-1	TBEV-3	24.2948	20.3485	-0.255728	0.575458
Flrt3	TBEV-1	TBEV-3	32.4497	52.5653	0.695909	0.155245
Fmod	TBEV-1	TBEV-3	2.00356	0.889304	-1.17182	0.0748433
Fosb	TBEV-1	TBEV-3	0.491284	0.407747	-0.268881	0.698042
Foxd3	TBEV-1	TBEV-3	0.243518	0.096944	-1.3288	0.11431
Foxe1	TBEV-1	TBEV-3	3.33034	2.47001	-0.431152	0.532824
Foxi3	TBEV-1	TBEV-3	0.144654	0.00680713	-4.40942	0.054552
Foxj1	TBEV-1	TBEV-3	0.162857	0.466877	1.51944	0.0415134
Foxn1	TBEV-1	TBEV-3	6.26674	7.04843	0.169587	0.75746
Fpr2	TBEV-1	TBEV-3	2.57444	2.07461	-0.311416	0.643202
Fsd2	TBEV-1	TBEV-3	1.53925	1.69314	0.137468	0.82986
Fut2	TBEV-1	TBEV-3	7.15949	4.53084	-0.660078	0.224544
Fut4	TBEV-1	TBEV-3	0.920336	0.783432	-0.232352	0.727995
Fxyd4	TBEV-1	TBEV-3	19.2461	38.1209	0.986015	0.135725
Fxyd6	TBEV-1	TBEV-3	9.12742	6.62957	-0.461293	0.419935
Fzd10	TBEV-1	TBEV-3	8.22893	6.43754	-0.354196	0.49647
Fzd5	TBEV-1	TBEV-3	6.72407	11.8098	0.812583	0.0792666
Fzd9	TBEV-1	TBEV-3	0.215838	0.0772335	-1.48265	0.0870882
Gabrb2	TBEV-1	TBEV-3	0.236669	0.0829177	-1.51312	0.0324345
Gabrp	TBEV-1	TBEV-3	25.3157	38.277	0.596447	0.173739
Gadl1	TBEV-1	TBEV-3	4.64924	1.86517	-1.31769	0.0220481
Gal3st1	TBEV-1	TBEV-3	3.93961	2.04719	-0.944409	0.229207
Galnt5	TBEV-1	TBEV-3	0.10755	0.0291463	-1.88362	0.0299909
Galnt6	TBEV-1	TBEV-3	2.72075	3.52212	0.372439	0.535396
Galntl2	TBEV-1	TBEV-3	1.39798	0.693692	-1.01097	0.135613
Gapdhs	TBEV-1	TBEV-3	0.495388	0.35728	-0.471505	0.539246
Gas2l1	TBEV-1	TBEV-3	12.4743	10.1637	-0.295527	0.590227
Gas2l3	TBEV-1	TBEV-3	7.37822	7.8043	0.0809978	0.862537
Gas6	TBEV-1	TBEV-3	47.1732	24.3228	-0.955656	0.0299649
Gata3	TBEV-1	TBEV-3	32.6645	27.2248	-0.262799	0.547619
Gbgt1	TBEV-1	TBEV-3	0.507451	0.17064	-1.57231	0.0519809
Gcnt1	TBEV-1	TBEV-3	5.67294	6.74675	0.250096	0.611946
Gdap1	TBEV-1	TBEV-3	0.0547972	0.0651008	0.248574	0.761297
Gdnf	TBEV-1	TBEV-3	0.951113	0.548964	-0.792904	0.23779
Gdpd2	TBEV-1	TBEV-3	9.72938	6.25741	-0.636782	0.223041
Ggt1	TBEV-1	TBEV-3	9.13376	8.95795	-0.0280415	0.958878
Gja1	TBEV-1	TBEV-3	349.383	481.539	0.462843	0.525677
Gja3	TBEV-1	TBEV-3	1.93978	1.8958	-0.0330834	0.961071
Gjb2	TBEV-1	TBEV-3	98.675	133.307	0.433992	0.365238
Gjb3	TBEV-1	TBEV-3	16.9146	12.4326	-0.444139	0.413987
Gjb6	TBEV-1	TBEV-3	23.535	36.2383	0.622705	0.21696
Gkn1	TBEV-1	TBEV-3	0.0288019	0.0828068	1.52359	0.185395
Gkn3	TBEV-1	TBEV-3	0.0540357	0.1006	0.896646	0.455335
Gldc	TBEV-1	TBEV-3	0.709936	0.364363	-0.962313	0.158942
Gldn	TBEV-1	TBEV-3	1.88671	0.883434	-1.09468	0.0801152
Glt25d2	TBEV-1	TBEV-3	0.191539	0.085218	-1.1684	0.12292
Gm10024	TBEV-1	TBEV-3	41.4524	48.8393	0.236586	0.670905
Gm10046	TBEV-1	TBEV-3	10.4218	12.6783	0.282756	0.654956
Gm10100	TBEV-1	TBEV-3	25.2445	39.0865	0.630703	0.326878
Gm10142	TBEV-1	TBEV-3	12.111	28.312	1.2251	0.065901
Gm10229	TBEV-1	TBEV-3	1462.07	1847.94	0.337905	0.547709
Gm10272	TBEV-1	TBEV-3	28.064	47.8657	0.770272	0.215409
Gm10318	TBEV-1	TBEV-3	41.3364	38.8498	-0.0895055	0.862303
Gm11554	TBEV-1	TBEV-3	4.90573	74.1039	3.91701	0.00448747
Gm11559	TBEV-1	TBEV-3	149.638	380.506	1.34644	0.00349666
Gm11562	TBEV-1	TBEV-3	237.955	384.826	0.693516	0.120328
Gm11563	TBEV-1	TBEV-3	61.8972	121.671	0.975042	0.0287147
Gm11564	TBEV-1	TBEV-3	15.1839	132.075	3.12075	1.74844e-08
Gm11565	TBEV-1	TBEV-3	102.356	97.6425	-0.0680122	0.877092
Gm11567	TBEV-1	TBEV-3	119.919	402.555	1.74712	0.000126735
Gm11568	TBEV-1	TBEV-3	96.331	293.057	1.60511	0.000353155
Gm11569	TBEV-1	TBEV-3	5.45106	76.4698	3.81028	0.000404516
Gm11570	TBEV-1	TBEV-3	91.4461	87.4241	-0.0648902	0.882696
Gm11595	TBEV-1	TBEV-3	20.5794	77.8617	1.91971	0.000156436
Gm11596	TBEV-1	TBEV-3	8.23365	87.2894	3.4062	7.04041e-09
Gm11937	TBEV-1	TBEV-3	52.5215	69.128	0.396364	0.499165
Gm11938	TBEV-1	TBEV-3	348.944	630.637	0.853812	0.0585143
Gm11961	TBEV-1	TBEV-3	0.464967	0.174612	-1.41298	0.0811339
Gm1574	TBEV-1	TBEV-3	0.0449397	0.0191317	-1.23202	0.319642
Gm19402	TBEV-1	TBEV-3	50.3772	69.3745	0.461635	0.346713
Gm19668	TBEV-1	TBEV-3	14.46	19.2356	0.411712	0.506762
Gm2083,Mup19	TBEV-1	TBEV-3	297.808	210.561	-0.500144	0.281056
Gm2696	TBEV-1	TBEV-3	75.0914	69.8759	-0.103853	0.829747
Gm3285	TBEV-1	TBEV-3	50.1345	51.6129	0.0419269	0.936707
Gm4265	TBEV-1	TBEV-3	0.384296	0.22356	-0.781558	0.362179
Gm5084	TBEV-1	TBEV-3	2.39618	3.52554	0.55711	0.329958
Gm5150	TBEV-1	TBEV-3	1.42623	0.659855	-1.11198	0.122918
Gm5547	TBEV-1	TBEV-3	3.13121	2.6615	-0.234485	0.745258
Gm5577	TBEV-1	TBEV-3	1.16598	1.73439	0.57288	0.400386
Gm6307	TBEV-1	TBEV-3	0.542738	0.349399	-0.635381	0.404681
Gm8221	TBEV-1	TBEV-3	0.192284	0.00970311	-4.30865	5.60155e-07
Gm872	TBEV-1	TBEV-3	0.363934	0.315613	-0.205519	0.777374
Gm889	TBEV-1	TBEV-3	0.294646	0.265103	-0.152427	0.848645
Gm8909	TBEV-1	TBEV-3	22.1384	16.0906	-0.460333	0.364944
Gm9705	TBEV-1	TBEV-3	2.03478	0.76936	-1.40315	0.0345063
Gm98	TBEV-1	TBEV-3	0.617176	0.44779	-0.462859	0.489736
Gmpr	TBEV-1	TBEV-3	1.76313	1.39532	-0.337544	0.618082
Gnai1	TBEV-1	TBEV-3	14.2088	8.81071	-0.68945	0.137434
Gnaz	TBEV-1	TBEV-3	0.163331	0.0375219	-2.122	0.02397
Gnmt	TBEV-1	TBEV-3	24.0754	3.05243	-2.97953	6.04089e-07
Golga7b	TBEV-1	TBEV-3	9.79821	8.20043	-0.256818	0.626248
Gp49a	TBEV-1	TBEV-3	12.8053	9.28141	-0.464327	0.397195
Gp5	TBEV-1	TBEV-3	0.703509	1.8751	1.41432	0.0383307
Gpa33	TBEV-1	TBEV-3	0.118693	0.287968	1.27868	0.103898
Gpc3	TBEV-1	TBEV-3	54.0088	18.831	-1.52008	0.000709635
Gpd1	TBEV-1	TBEV-3	28.1129	13.0781	-1.10408	0.0151028
Gpnmb	TBEV-1	TBEV-3	21.3117	24.8244	0.220116	0.6144
Gpr1	TBEV-1	TBEV-3	0.38475	0.18971	-1.02012	0.197357
Gpr110	TBEV-1	TBEV-3	0.067792	0.068676	0.0186919	0.981967
Gpr143	TBEV-1	TBEV-3	3.40176	1.34662	-1.33694	0.0442941
Gpr156	TBEV-1	TBEV-3	0.21284	0.203543	-0.0644362	0.927859
Gpr35	TBEV-1	TBEV-3	3.021	1.57936	-0.935683	0.157422
Gpr37l1	TBEV-1	TBEV-3	0.107537	0.117348	0.125955	0.882247
Gprc5a	TBEV-1	TBEV-3	5.15441	8.24992	0.678572	0.239404
Gprc5d	TBEV-1	TBEV-3	206.612	300.457	0.540235	0.27462
Gprin2	TBEV-1	TBEV-3	2.37226	1.1767	-1.01152	0.13476
Gpt	TBEV-1	TBEV-3	9.93808	6.51622	-0.608933	0.287433
Gpx2	TBEV-1	TBEV-3	11.5905	21.9057	0.918358	0.09726
Gpx3	TBEV-1	TBEV-3	69.045	45.658	-0.596669	0.1736
Grem1	TBEV-1	TBEV-3	6.40162	3.35619	-0.931612	0.12978
Grhl3	TBEV-1	TBEV-3	6.99444	6.50505	-0.104647	0.841236
Gria2	TBEV-1	TBEV-3	0.414906	0.263849	-0.653073	0.435585
Grik1	TBEV-1	TBEV-3	0.647748	0.174977	-1.88826	0.0082272
Gsdma	TBEV-1	TBEV-3	44.9035	58.1371	0.372631	0.40341
Gsdma2	TBEV-1	TBEV-3	0.383233	0.473685	0.305704	0.67553
Gsg1l	TBEV-1	TBEV-3	0.0898547	0.0865414	-0.054203	0.946007
Gsta2	TBEV-1	TBEV-3	2.08597	1.5257	-0.451248	0.514114
Gucy1a3	TBEV-1	TBEV-3	0.413874	0.171968	-1.26705	0.0698194
Gucy1b3	TBEV-1	TBEV-3	0.809091	0.290561	-1.47746	0.0477075
Gucy2c	TBEV-1	TBEV-3	0.395677	0.677272	0.775411	0.291893
H19	TBEV-1	TBEV-3	24.996	22.965	-0.122255	0.782871
H2-Ab1	TBEV-1	TBEV-3	128.056	74.7266	-0.777084	0.0766395
H2-M2	TBEV-1	TBEV-3	6.99235	4.34907	-0.685069	0.252544
H2-M5	TBEV-1	TBEV-3	2.6982	1.53709	-0.811791	0.232484
H2-Q10	TBEV-1	TBEV-3	29.9305	20.3297	-0.558026	0.240638
H2-Q6	TBEV-1	TBEV-3	57.1587	47.3969	-0.27018	0.554925
Hal	TBEV-1	TBEV-3	34.3538	20.7324	-0.728586	0.0979513
Hamp2	TBEV-1	TBEV-3	17.5031	18.9396	0.113795	0.858507
Hapln3	TBEV-1	TBEV-3	3.40922	0.712445	-2.25859	0.0010644
Has1	TBEV-1	TBEV-3	2.49956	2.26682	-0.141005	0.829997
Hbb-b1,Hbb-b2	TBEV-1	TBEV-3	25.7368	9.68368	-1.4102	0.0746666
Hbegf	TBEV-1	TBEV-3	7.11371	12.8328	0.851156	0.0972201
Hepacam2	TBEV-1	TBEV-3	0.333753	0.213568	-0.644085	0.385138
Hephl1	TBEV-1	TBEV-3	15.0521	16.1809	0.104327	0.811224
Herpud1	TBEV-1	TBEV-3	20.1613	14.7945	-0.446528	0.35605
Hes2	TBEV-1	TBEV-3	1.34587	0.728721	-0.885097	0.190022
Heyl	TBEV-1	TBEV-3	3.69405	4.19384	0.183071	0.731835
Hfe2	TBEV-1	TBEV-3	2.70113	2.51921	-0.100596	0.876791
Hhatl	TBEV-1	TBEV-3	3.64632	2.71354	-0.426265	0.540337
Hhipl1	TBEV-1	TBEV-3	0.452918	0.307455	-0.558875	0.444435
Hist1h2ac	TBEV-1	TBEV-3	0.925509	0.741288	-0.320212	0.637408
Hk1	TBEV-1	TBEV-3	6.98201	5.14566	-0.440285	0.395935
Hlf	TBEV-1	TBEV-3	2.64191	1.40099	-0.915134	0.112597
Hmgcll1	TBEV-1	TBEV-3	0.0539906	0.0353244	-0.612045	0.487645
Hoxb9	TBEV-1	TBEV-3	1.46565	1.22281	-0.261339	0.694153
Hoxc10	TBEV-1	TBEV-3	0.186399	0.0399154	-2.22338	0.0164048
Hoxc13	TBEV-1	TBEV-3	22.1717	28.4093	0.357646	0.423804
Hoxd9	TBEV-1	TBEV-3	1.35533	0.789235	-0.780116	0.257452
Hp	TBEV-1	TBEV-3	172.601	104.77	-0.720208	0.108817
Hpgds	TBEV-1	TBEV-3	9.35549	7.30031	-0.357855	0.4458
Hpx	TBEV-1	TBEV-3	1.08756	0.771711	-0.49496	0.47872
Hrasls	TBEV-1	TBEV-3	0.400624	0.340418	-0.23494	0.738788
Hrc	TBEV-1	TBEV-3	4.84153	5.4709	0.176315	0.749074
Hrnr	TBEV-1	TBEV-3	21.963	11.7233	-0.905693	0.0477017
Hs3st3b1	TBEV-1	TBEV-3	2.65628	1.44336	-0.879979	0.128327
Hs3st5	TBEV-1	TBEV-3	0.104696	0.0659959	-0.665753	0.438297
Hs3st6	TBEV-1	TBEV-3	2.33324	1.75153	-0.413714	0.548691
Hsd3b6	TBEV-1	TBEV-3	2.77007	3.06957	0.148113	0.816611
Hspa1a	TBEV-1	TBEV-3	60.8365	16.8856	-1.84915	4.20837e-05
Hspa1b	TBEV-1	TBEV-3	78.2169	29.6407	-1.3999	0.00168415
Htr5b	TBEV-1	TBEV-3	0.518987	0.293454	-0.822565	0.268878
Htra1	TBEV-1	TBEV-3	33.2586	20.4965	-0.698351	0.124411
Hunk	TBEV-1	TBEV-3	1.85092	1.39197	-0.411114	0.498285
Idi2	TBEV-1	TBEV-3	0.0814627	0.432265	2.40771	0.00197857
Ifi204	TBEV-1	TBEV-3	29.8714	23.7466	-0.331045	0.449664
Ifitm6	TBEV-1	TBEV-3	26.0945	21.5562	-0.275644	0.646695
Igf2	TBEV-1	TBEV-3	0.658534	0.333949	-0.979629	0.225501
Igfbp2	TBEV-1	TBEV-3	19.7493	3.89989	-2.3403	7.22378e-05
Igfbp3	TBEV-1	TBEV-3	20.6333	13.8163	-0.578603	0.212445
Igfbp5	TBEV-1	TBEV-3	31.148	12.8194	-1.28081	0.00406637
Igfbp6	TBEV-1	TBEV-3	27.6731	13.2751	-1.05976	0.0403568
Ikzf2	TBEV-1	TBEV-3	4.51617	2.99273	-0.593639	0.200126
Il10	TBEV-1	TBEV-3	0.834981	0.434826	-0.941304	0.1969
Il12rb2	TBEV-1	TBEV-3	2.23035	1.21919	-0.871348	0.172215
Il19	TBEV-1	TBEV-3	0.296051	0.123956	-1.25602	0.15346
Il20ra	TBEV-1	TBEV-3	5.16956	2.69269	-0.940991	0.120341
Il20rb	TBEV-1	TBEV-3	14.5223	11.3042	-0.361417	0.44881
Il22ra2	TBEV-1	TBEV-3	1.93361	0.944156	-1.0342	0.115352
Il25	TBEV-1	TBEV-3	0.236635	0.251623	0.088601	0.917189
Il34	TBEV-1	TBEV-3	8.89954	5.74263	-0.63202	0.309429
Il6	TBEV-1	TBEV-3	2.86012	3.08217	0.10787	0.870408
Il6ra	TBEV-1	TBEV-3	8.10153	4.33861	-0.90096	0.0837439
Ipmk	TBEV-1	TBEV-3	6.11326	4.40241	-0.473649	0.326362
Irs1	TBEV-1	TBEV-3	4.86877	2.49512	-0.964446	0.0449998
Isl1	TBEV-1	TBEV-3	0.295317	0.179768	-0.716128	0.337599
Islr2	TBEV-1	TBEV-3	0.0279831	0.0467833	0.741435	0.57165
Itgb1bp2	TBEV-1	TBEV-3	2.95626	2.8687	-0.0433807	0.947452
Itgb7	TBEV-1	TBEV-3	1.3702	0.8104	-0.757677	0.260248
Itm2a	TBEV-1	TBEV-3	20.4643	12.2734	-0.737576	0.138589
Itpkb	TBEV-1	TBEV-3	10.205	7.73967	-0.398934	0.39195
Itpr2	TBEV-1	TBEV-3	3.83449	2.73878	-0.485498	0.325102
Jph1	TBEV-1	TBEV-3	1.68371	1.65228	-0.0271869	0.96431
Jph2	TBEV-1	TBEV-3	2.80406	2.47543	-0.179837	0.775571
Jsrp1	TBEV-1	TBEV-3	3.82396	3.76534	-0.0222872	0.973118
Kalrn	TBEV-1	TBEV-3	2.48064	3.4352	0.469685	0.444708
Kazald1	TBEV-1	TBEV-3	3.13653	1.26105	-1.31454	0.0529804
Kbtbd5	TBEV-1	TBEV-3	33.4745	19.3583	-0.790113	0.0793663
Kcna1	TBEV-1	TBEV-3	0.427485	0.24055	-0.829538	0.213325
Kcna2	TBEV-1	TBEV-3	0.46609	0.342518	-0.444427	0.489546
Kcna6	TBEV-1	TBEV-3	0.196323	0.0890896	-1.1399	0.119877
Kcna7	TBEV-1	TBEV-3	1.00727	0.844814	-0.253751	0.70423
Kcnb1	TBEV-1	TBEV-3	0.37626	0.215315	-0.805284	0.224674
Kcne1	TBEV-1	TBEV-3	4.13967	8.70488	1.07231	0.0484559
Kcnf1	TBEV-1	TBEV-3	0.157937	0.0263147	-2.58541	0.00204335
Kcng1	TBEV-1	TBEV-3	0.142812	0.0126019	-3.50241	0.00478861
Kcng2	TBEV-1	TBEV-3	0.660447	0.360861	-0.871998	0.219807
Kcnh1	TBEV-1	TBEV-3	1.74913	1.92189	0.135893	0.815479
Kcnh2	TBEV-1	TBEV-3	0.118385	0.0553401	-1.09709	0.180038
Kcnj11	TBEV-1	TBEV-3	0.493832	0.611431	0.308168	0.686547
Kcnj16	TBEV-1	TBEV-3	0.570302	0.143968	-1.98598	0.0288865
Kcnj2	TBEV-1	TBEV-3	4.47504	3.90218	-0.197621	0.692118
Kcnj8	TBEV-1	TBEV-3	0.944284	0.478266	-0.981408	0.1592
Kcnk16	TBEV-1	TBEV-3	3.94881	3.92731	-0.00787631	0.990648
Kcnn3	TBEV-1	TBEV-3	0.117815	0.106389	-0.14717	0.837341
Kcns1	TBEV-1	TBEV-3	0.402191	0.0632228	-2.66936	0.00111937
Kctd12	TBEV-1	TBEV-3	12.0432	7.54023	-0.675537	0.128982
Kdr	TBEV-1	TBEV-3	1.37253	0.707452	-0.956137	0.1301
Kera	TBEV-1	TBEV-3	0.724019	0.366877	-0.980729	0.167263
Kif11	TBEV-1	TBEV-3	9.70001	6.46294	-0.585796	0.19674
Kif21b	TBEV-1	TBEV-3	1.32278	4.12656	1.64136	0.00159382
Kif22	TBEV-1	TBEV-3	7.40753	4.01503	-0.883581	0.124455
Kif26a	TBEV-1	TBEV-3	3.4461	2.54235	-0.4388	0.403971
Kif2c	TBEV-1	TBEV-3	4.06204	2.34635	-0.791788	0.180297
Kit	TBEV-1	TBEV-3	3.85499	2.94487	-0.388524	0.474354
Klf2	TBEV-1	TBEV-3	2.99151	1.39202	-1.10369	0.100358
Klf4	TBEV-1	TBEV-3	47.5073	37.1035	-0.356592	0.417569
Klf5	TBEV-1	TBEV-3	11.2742	8.35074	-0.433051	0.436371
Klf9	TBEV-1	TBEV-3	9.18729	5.18504	-0.825283	0.10516
Klhl31	TBEV-1	TBEV-3	1.09064	1.05512	-0.0477576	0.938788
Klhl33	TBEV-1	TBEV-3	0.712921	0.462831	-0.623257	0.388841
Klhl38	TBEV-1	TBEV-3	0.263081	0.210212	-0.323662	0.669368
Klk10	TBEV-1	TBEV-3	124.434	120.392	-0.0476428	0.913998
Klk13	TBEV-1	TBEV-3	4.06793	1.58384	-1.36087	0.0453885
Klk6	TBEV-1	TBEV-3	28.6193	40.4741	0.50001	0.305112
Kprp	TBEV-1	TBEV-3	29.428	33.9922	0.20801	0.634587
Krt1	TBEV-1	TBEV-3	103.899	71.3536	-0.542128	0.240642
Krt10	TBEV-1	TBEV-3	407.566	202.192	-1.01131	0.0801917
Krt15	TBEV-1	TBEV-3	326.241	200.52	-0.702192	0.181786
Krt18	TBEV-1	TBEV-3	3.6375	7.60068	1.06318	0.0812657
Krt2	TBEV-1	TBEV-3	0.962169	0.142121	-2.75917	0.000140118
Krt24	TBEV-1	TBEV-3	0.243439	0.111139	-1.1312	0.165964
Krt25	TBEV-1	TBEV-3	2184.77	1832.44	-0.253721	0.816131
Krt26	TBEV-1	TBEV-3	142.241	292.292	1.03907	0.06981
Krt27	TBEV-1	TBEV-3	1208.28	1658.58	0.45699	0.607384
Krt28	TBEV-1	TBEV-3	211.228	469.986	1.15381	0.031898
Krt31	TBEV-1	TBEV-3	165.621	167.855	0.0193348	0.967077
Krt32	TBEV-1	TBEV-3	73.5347	42.0749	-0.805466	0.0667288
Krt33a	TBEV-1	TBEV-3	524.304	567.223	0.113514	0.856299
Krt33b	TBEV-1	TBEV-3	258.359	228.964	-0.174257	0.726803
Krt34	TBEV-1	TBEV-3	297.031	424.279	0.514402	0.347037
Krt35	TBEV-1	TBEV-3	216.527	163.535	-0.404949	0.400433
Krt36	TBEV-1	TBEV-3	16.4191	11.3614	-0.53123	0.299075
Krt39	TBEV-1	TBEV-3	7.26423	14.8078	1.02748	0.0591995
Krt40	TBEV-1	TBEV-3	18.0249	16.0775	-0.164956	0.745081
Krt42	TBEV-1	TBEV-3	0.465879	2.47025	2.40663	0.000609476
Krt6a	TBEV-1	TBEV-3	204.957	516.059	1.33222	0.029904
Krt6b	TBEV-1	TBEV-3	23.1464	44.066	0.928878	0.0352615
Krt71	TBEV-1	TBEV-3	2336.08	2265.14	-0.0444881	0.972735
Krt72-ps	TBEV-1	TBEV-3	182.732	518.086	1.50346	0.00647423
Krt73	TBEV-1	TBEV-3	209.942	238.953	0.186735	0.725685
Krt75	TBEV-1	TBEV-3	135.026	131.163	-0.0418757	0.936211
Krt77	TBEV-1	TBEV-3	197.585	100.072	-0.981428	0.0397495
Krt78	TBEV-1	TBEV-3	6.67384	4.43476	-0.589662	0.249301
Krt8	TBEV-1	TBEV-3	2.50544	2.93826	0.229898	0.721246
Krt81	TBEV-1	TBEV-3	179.787	174.39	-0.0439715	0.981556
Krt82	TBEV-1	TBEV-3	20.8933	9.94728	-1.07067	0.0273157
Krt83	TBEV-1	TBEV-3	73.9705	55.6205	-0.411333	0.915831
Krt84	TBEV-1	TBEV-3	10.8176	17.4646	0.691048	0.144118
Krt85	TBEV-1	TBEV-3	163.814	132.353	-0.307669	0.885896
Krt86	TBEV-1	TBEV-3	150.299	183.537	0.288239	0.866679
Krtap1-3	TBEV-1	TBEV-3	119.744	340.846	1.50917	0.000767762
Krtap1-4	TBEV-1	TBEV-3	84.8501	341.648	2.00952	1.21097e-05
Krtap1-5	TBEV-1	TBEV-3	505.227	512.626	0.020973	0.967687
Krtap10-10	TBEV-1	TBEV-3	45.6745	34.0613	-0.423254	0.367622
Krtap10-4	TBEV-1	TBEV-3	72.3264	66.9795	-0.110802	0.812262
Krtap11-1	TBEV-1	TBEV-3	556.355	681.814	0.293374	0.576734
Krtap12-1	TBEV-1	TBEV-3	60.4317	84.9783	0.491788	0.312115
Krtap13-1	TBEV-1	TBEV-3	210.266	298.643	0.506208	0.251934
Krtap14	TBEV-1	TBEV-3	481.571	690.446	0.51978	0.303414
Krtap15	TBEV-1	TBEV-3	870.779	1166.84	0.422231	0.46729
Krtap16-1	TBEV-1	TBEV-3	326.755	91.1692	-1.84159	5.68482e-05
Krtap16-10b	TBEV-1	TBEV-3	514.742	388.495	-0.405954	0.355582
Krtap16-2	TBEV-1	TBEV-3	140.169	21.791	-2.68536	1.00213e-06
Krtap16-3	TBEV-1	TBEV-3	696.185	277.637	-1.32627	0.00344143
Krtap16-4	TBEV-1	TBEV-3	289.422	70.8439	-2.03046	0.000175035
Krtap16-5	TBEV-1	TBEV-3	539.641	233.087	-1.21113	0.00639848
Krtap16-7	TBEV-1	TBEV-3	412.32	234.985	-0.811196	0.0718696
Krtap16-8	TBEV-1	TBEV-3	629.029	938.06	0.576554	0.23788
Krtap17-1	TBEV-1	TBEV-3	174.821	136.63	-0.355604	0.416285
Krtap2-4	TBEV-1	TBEV-3	226.886	397.854	0.810271	0.0702753
Krtap20-2	TBEV-1	TBEV-3	32.1731	68.0347	1.08042	0.0489408
Krtap22-2	TBEV-1	TBEV-3	979.56	1222.38	0.319484	0.484746
Krtap24-1	TBEV-1	TBEV-3	41.4648	48.5248	0.226835	0.606717
Krtap26-1	TBEV-1	TBEV-3	64.6806	167.971	1.37681	0.00201935
Krtap27-1	TBEV-1	TBEV-3	11.158	11.8229	0.0835047	0.894332
Krtap3-1	TBEV-1	TBEV-3	476.128	776.594	0.705812	0.126081
Krtap3-2	TBEV-1	TBEV-3	143.258	245.23	0.775521	0.0833091
Krtap3-3	TBEV-1	TBEV-3	343.8	468.788	0.447368	0.329576
Krtap31-1	TBEV-1	TBEV-3	22.9302	36.0112	0.651194	0.205524
Krtap31-2	TBEV-1	TBEV-3	30.2286	16.9019	-0.838728	0.126534
Krtap4-1	TBEV-1	TBEV-3	100.536	129.745	0.367964	0.40139
Krtap4-13	TBEV-1	TBEV-3	11.4271	133.722	3.54871	3.9671e-06
Krtap4-16	TBEV-1	TBEV-3	61.2212	147.743	1.27099	0.00498027
Krtap4-2	TBEV-1	TBEV-3	57.435	113.998	0.989007	0.0289347
Krtap4-6	TBEV-1	TBEV-3	86.8156	140.416	0.693683	0.119331
Krtap4-7	TBEV-1	TBEV-3	98.2231	181.806	0.888265	0.043341
Krtap4-8	TBEV-1	TBEV-3	36.0872	111.851	1.63202	0.00218796
Krtap4-9	TBEV-1	TBEV-3	10.4247	38.0929	1.86952	0.00106632
Krtap5-1	TBEV-1	TBEV-3	46.8622	78.6223	0.746515	0.141351
Krtap5-2	TBEV-1	TBEV-3	54.0089	23.0734	-1.22697	0.0100171
Krtap5-3	TBEV-1	TBEV-3	4.33944	0.95231	-2.18801	0.00118951
Krtap5-4	TBEV-1	TBEV-3	53.2131	60.4477	0.183905	0.693821
Krtap5-5	TBEV-1	TBEV-3	77.7939	75.8326	-0.0368395	0.933581
Krtap6-1	TBEV-1	TBEV-3	506.639	588.428	0.215909	0.636629
Krtap6-2	TBEV-1	TBEV-3	402.123	272.261	-0.562645	0.2117
Krtap7-1	TBEV-1	TBEV-3	1555.2	2279.99	0.551924	0.364663
Krtap8-1	TBEV-1	TBEV-3	2999.48	3661.81	0.287844	0.681833
Krtap8-2	TBEV-1	TBEV-3	293.185	142.638	-1.03946	0.0186871
Krtap9-1	TBEV-1	TBEV-3	103.151	267.491	1.37474	0.00254089
Krtap9-3	TBEV-1	TBEV-3	286.877	484.834	0.757059	0.0983639
Krtap9-5	TBEV-1	TBEV-3	10.4896	7.9549	-0.399047	0.521081
Ky	TBEV-1	TBEV-3	0.695079	0.310648	-1.1619	0.0845179
Lama1	TBEV-1	TBEV-3	0.61042	0.11199	-2.44643	0.000249997
Lamb2	TBEV-1	TBEV-3	10.2703	6.50602	-0.658636	0.151569
Lamb3	TBEV-1	TBEV-3	9.17463	6.22935	-0.558568	0.247031
Lamc3	TBEV-1	TBEV-3	2.26604	0.772536	-1.5525	0.0107061
Lap3	TBEV-1	TBEV-3	98.829	90.9318	-0.120149	0.797727
Laptm5	TBEV-1	TBEV-3	10.3495	5.49652	-0.912974	0.101437
Lbx1	TBEV-1	TBEV-3	0.175559	0.115018	-0.610102	0.548688
Lce1a1	TBEV-1	TBEV-3	119.186	87.3556	-0.44824	0.318454
Lce1a2	TBEV-1	TBEV-3	61.5992	45.5735	-0.434717	0.383313
Lce1b	TBEV-1	TBEV-3	114.762	83.5373	-0.458158	0.323434
Lce1c	TBEV-1	TBEV-3	74.8528	59.6295	-0.32803	0.488099
Lce1d	TBEV-1	TBEV-3	72.0578	54.7833	-0.395419	0.416028
Lce1e	TBEV-1	TBEV-3	16.7046	12.1587	-0.458262	0.461871
Lce1i	TBEV-1	TBEV-3	21.4257	13.5599	-0.659989	0.278501
Lce1l	TBEV-1	TBEV-3	38.3036	30.4995	-0.328694	0.553368
Lce1m	TBEV-1	TBEV-3	228.063	167.938	-0.441508	0.315132
Lce3c	TBEV-1	TBEV-3	1.43967	9.14379	2.66706	0.000177892
Lcn2	TBEV-1	TBEV-3	10.7377	9.18758	-0.224933	0.715972
Ldb2	TBEV-1	TBEV-3	1.00379	0.634597	-0.661541	0.391833
Ldb3	TBEV-1	TBEV-3	17.39	19.263	0.147577	0.811683
Lef1	TBEV-1	TBEV-3	3.30382	2.76741	-0.255601	0.681721
Lgr6	TBEV-1	TBEV-3	2.93564	1.36517	-1.10459	0.0782418
Lhpp	TBEV-1	TBEV-3	10.0201	8.64249	-0.213382	0.702128
Lifr	TBEV-1	TBEV-3	5.12488	3.64253	-0.492579	0.377047
Lilrb4	TBEV-1	TBEV-3	20.581	13.6791	-0.589339	0.234972
Limch1	TBEV-1	TBEV-3	2.07557	1.13424	-0.87179	0.154821
Lingo1	TBEV-1	TBEV-3	1.14999	1.26804	0.140984	0.831503
Lingo3	TBEV-1	TBEV-3	0.130626	0.0402128	-1.69972	0.052165
Lipn	TBEV-1	TBEV-3	10.6091	7.18631	-0.561974	0.31602
Lman1l	TBEV-1	TBEV-3	0.386423	0.799412	1.04876	0.145164
Lmod1	TBEV-1	TBEV-3	0.937468	0.589545	-0.669167	0.312992
Lmod2	TBEV-1	TBEV-3	18.1725	9.94628	-0.869525	0.0719105
Lmod3	TBEV-1	TBEV-3	3.44916	2.25672	-0.61202	0.313479
Lmtk3	TBEV-1	TBEV-3	0.47671	0.923642	0.95422	0.155007
Lor	TBEV-1	TBEV-3	140.996	75.3098	-0.904741	0.0395855
Lpcat4	TBEV-1	TBEV-3	5.73662	5.84902	0.0279933	0.962676
Lpin3	TBEV-1	TBEV-3	10.9626	14.732	0.426355	0.371644
Lrat	TBEV-1	TBEV-3	7.47981	8.91396	0.253065	0.574041
Lrp2bp	TBEV-1	TBEV-3	0.272982	0.254059	-0.103638	0.884233
Lrp4	TBEV-1	TBEV-3	6.15096	3.90076	-0.657057	0.209704
Lrp8	TBEV-1	TBEV-3	0.551593	0.749309	0.441957	0.529036
Lrrc15	TBEV-1	TBEV-3	49.8105	78.7103	0.660101	0.182918
Lrrc17	TBEV-1	TBEV-3	0.926701	0.59677	-0.634929	0.374838
Lrrc30	TBEV-1	TBEV-3	0.359979	0.270448	-0.412563	0.584037
Lrrc38	TBEV-1	TBEV-3	0.113572	0.101719	-0.159012	0.851981
Lrrn2	TBEV-1	TBEV-3	0.698027	0.494758	-0.49656	0.469963
Lrrn3	TBEV-1	TBEV-3	1.0073	0.263756	-1.93322	0.00478332
Lrrtm1	TBEV-1	TBEV-3	0.268397	0.0246405	-3.44526	0.00205349
Lsamp	TBEV-1	TBEV-3	0.488901	0.218736	-1.16035	0.107171
Ltbp2	TBEV-1	TBEV-3	1.84266	1.19848	-0.620587	0.308319
Ltf	TBEV-1	TBEV-3	0.0665178	0.0060834	-3.45079	0.0141034
Lum	TBEV-1	TBEV-3	111.81	52.8125	-1.08209	0.0172906
Ly6g6d	TBEV-1	TBEV-3	125.68	106.137	-0.243825	0.587705
Ly6k	TBEV-1	TBEV-3	0.336195	2.4083	2.84064	0.000268941
Lyg2	TBEV-1	TBEV-3	78.7846	32.475	-1.27859	0.00436351
Lynx1	TBEV-1	TBEV-3	3.08463	2.1249	-0.537702	0.362497
Lzts1	TBEV-1	TBEV-3	2.44442	2.09794	-0.220516	0.736131
Mafa	TBEV-1	TBEV-3	0.250009	0.439368	0.813449	0.338329
Magee2	TBEV-1	TBEV-3	0.200246	0.198307	-0.0140349	0.985276
Mall	TBEV-1	TBEV-3	10.0756	5.83558	-0.787917	0.157648
Man1a	TBEV-1	TBEV-3	12.9966	7.44849	-0.803116	0.0850879
Man1c1	TBEV-1	TBEV-3	3.43548	1.60095	-1.10158	0.0615842
Maob	TBEV-1	TBEV-3	4.24631	2.65386	-0.678118	0.262371
Marcksl1	TBEV-1	TBEV-3	31.9027	33.9015	0.0876718	0.848096
Mark1	TBEV-1	TBEV-3	3.8995	5.58932	0.519381	0.308913
Marveld1	TBEV-1	TBEV-3	14.2333	8.55192	-0.734949	0.134359
Matn4	TBEV-1	TBEV-3	6.75716	1.08376	-2.64037	0.000177085
Mb	TBEV-1	TBEV-3	23.1387	32.7717	0.502142	0.393551
Mboat2	TBEV-1	TBEV-3	12.4486	9.07973	-0.455266	0.358373
Mbp	TBEV-1	TBEV-3	7.77405	4.94647	-0.652267	0.39602
Mc1r	TBEV-1	TBEV-3	4.60437	0.700228	-2.71711	8.46053e-06
Mcoln2	TBEV-1	TBEV-3	11.2345	6.90083	-0.703094	0.180423
Me1	TBEV-1	TBEV-3	31.8801	24.4753	-0.381331	0.397952
Mef2c	TBEV-1	TBEV-3	5.61236	4.19125	-0.421228	0.403923
Megf6	TBEV-1	TBEV-3	2.50486	1.04834	-1.25662	0.032352
Meox2	TBEV-1	TBEV-3	2.01794	1.0124	-0.9951	0.130521
Mettl7a1	TBEV-1	TBEV-3	10.8693	6.64849	-0.709158	0.191308
Mex3a	TBEV-1	TBEV-3	2.17923	2.28671	0.0694565	0.902756
Mfap4	TBEV-1	TBEV-3	87.2805	26.2522	-1.73322	0.000148653
Mfap5	TBEV-1	TBEV-3	28.6733	14.8519	-0.949058	0.0562083
Mgat4a	TBEV-1	TBEV-3	6.66043	12.2024	0.873474	0.0489805
Miat	TBEV-1	TBEV-3	2.52411	1.12605	-1.16451	0.0347877
Micu1	TBEV-1	TBEV-3	15.3017	11.2126	-0.448568	0.348688
Mira	TBEV-1	TBEV-3	6.19793	2.36367	-1.39076	0.038704
Mki67	TBEV-1	TBEV-3	16.4853	13.342	-0.305205	0.506788
Mlana	TBEV-1	TBEV-3	64.2283	24.4874	-1.39117	0.0145336
Mlph	TBEV-1	TBEV-3	1.98572	0.976509	-1.02396	0.102777
Mmp15	TBEV-1	TBEV-3	1.54704	0.717915	-1.10762	0.0909406
Mmp17	TBEV-1	TBEV-3	0.390874	0.25186	-0.634084	0.374055
Mmp19	TBEV-1	TBEV-3	15.9382	5.41663	-1.55702	0.00818553
Mmp20	TBEV-1	TBEV-3	0.0245037	0.226784	3.21024	0.000249562
Mmp28	TBEV-1	TBEV-3	1.53359	1.07161	-0.517139	0.498841
Mmp3	TBEV-1	TBEV-3	37.2139	24.588	-0.597889	0.179293
Mmp8	TBEV-1	TBEV-3	0.73175	0.34089	-1.10204	0.114635
Mmp9	TBEV-1	TBEV-3	1.31299	0.509265	-1.36636	0.0435262
Mn1	TBEV-1	TBEV-3	0.852849	0.396446	-1.10516	0.0957879
Morn4	TBEV-1	TBEV-3	1.62197	2.0815	0.359877	0.589696
Mosc1	TBEV-1	TBEV-3	0.792286	0.324097	-1.2896	0.0703833
Mpz	TBEV-1	TBEV-3	2.75238	1.51083	-0.865342	0.190478
Mrap2	TBEV-1	TBEV-3	0.467804	0.116555	-2.00489	0.0326661
Mrgprf	TBEV-1	TBEV-3	3.91675	1.11158	-1.81705	0.00578283
Mrgprg	TBEV-1	TBEV-3	0.484313	0.309266	-0.647092	0.386588
Mrvi1	TBEV-1	TBEV-3	0.754952	0.504272	-0.582181	0.389432
Ms4a10	TBEV-1	TBEV-3	0.299011	0.66288	1.14855	0.145974
Ms4a6d	TBEV-1	TBEV-3	32.016	17.0656	-0.907704	0.0590978
Msi1	TBEV-1	TBEV-3	2.69493	1.93439	-0.47837	0.473742
Msr1	TBEV-1	TBEV-3	7.97197	4.87209	-0.710396	0.236083
Mstn	TBEV-1	TBEV-3	4.82823	4.16855	-0.211949	0.703767
Msx1as	TBEV-1	TBEV-3	2.98276	2.66376	-0.163185	0.812267
Msx2	TBEV-1	TBEV-3	21.3834	21.3639	-0.00131178	0.997701
Mt1	TBEV-1	TBEV-3	1019.32	471.763	-1.11147	0.0174299
Mt2	TBEV-1	TBEV-3	1634.08	818.45	-0.997509	0.0473835
Mt4	TBEV-1	TBEV-3	472.339	267.27	-0.821521	0.0616026
Mtnr1b	TBEV-1	TBEV-3	0	0.796277	1.79769e+308	0.00270723
Mtus2	TBEV-1	TBEV-3	0.132111	0.0358963	-1.87984	0.0135772
Mucl1	TBEV-1	TBEV-3	4.00618	1.51536	-1.40257	0.0392439
Mup1	TBEV-1	TBEV-3	49.0354	37.1668	-0.399809	0.411697
Mup13	TBEV-1	TBEV-3	26.798	22.443	-0.255861	0.608055
Mup3	TBEV-1	TBEV-3	0.807283	0.399054	-1.01649	0.178018
Mup4	TBEV-1	TBEV-3	0.00169175	0.0296896	4.13337	0.348568
Mup6	TBEV-1	TBEV-3	0.158822	0.840803	2.40435	0.00997107
Mup8	TBEV-1	TBEV-3	34.4225	26.6789	-0.367656	0.44413
Mup9	TBEV-1	TBEV-3	161.769	125.23	-0.369347	0.399025
Mustn1	TBEV-1	TBEV-3	34.2507	29.8551	-0.198157	0.674619
Mxd1	TBEV-1	TBEV-3	9.05956	14.4684	0.675389	0.13106
Myadml2	TBEV-1	TBEV-3	0.627323	0.547505	-0.196336	0.814241
Myb	TBEV-1	TBEV-3	1.97525	3.0253	0.615043	0.346423
Mybpc1	TBEV-1	TBEV-3	13.255	16.7703	0.339371	0.454657
Mybpc2	TBEV-1	TBEV-3	17.7489	18.8093	0.0837156	0.848546
Mycn	TBEV-1	TBEV-3	3.1304	2.93982	-0.09062	0.883819
Myh11	TBEV-1	TBEV-3	6.32082	4.56394	-0.469833	0.324539
Myh13	TBEV-1	TBEV-3	0.097237	0.0908184	-0.0985209	0.893318
Myh15	TBEV-1	TBEV-3	0.0645222	0.143606	1.15425	0.111215
Myh4	TBEV-1	TBEV-3	83.5178	84.1688	0.0112023	0.984239
Myl1	TBEV-1	TBEV-3	201.741	224.587	0.154768	0.751561
Mylk	TBEV-1	TBEV-3	5.55038	3.89774	-0.509949	0.272086
Mylk2	TBEV-1	TBEV-3	5.31432	4.43962	-0.259447	0.63769
Mylk4	TBEV-1	TBEV-3	1.08878	0.792058	-0.459028	0.473943
Mylpf	TBEV-1	TBEV-3	248.5	252.228	0.0214839	0.962044
Myoc	TBEV-1	TBEV-3	2.33623	1.3747	-0.765061	0.243157
Myom1	TBEV-1	TBEV-3	6.06558	6.09251	0.00639218	0.989576
Myom2	TBEV-1	TBEV-3	3.84593	4.05337	0.0757898	0.882026
Myot	TBEV-1	TBEV-3	15.3944	17.6264	0.195329	0.670573
Myoz1	TBEV-1	TBEV-3	24.6897	24.5487	-0.00825934	0.986286
Myoz3	TBEV-1	TBEV-3	1.27121	1.2632	-0.00911147	0.988859
Mypn	TBEV-1	TBEV-3	1.60334	1.57082	-0.0295642	0.960761
Myrip	TBEV-1	TBEV-3	0.0697923	0.0440712	-0.663233	0.415574
Naip1	TBEV-1	TBEV-3	0.102172	0.2897	1.50356	0.0354604
Nat8l	TBEV-1	TBEV-3	0.789609	0.433422	-0.865365	0.191849
Nbl1	TBEV-1	TBEV-3	21.0943	15.3615	-0.457536	0.347209
Nccrp1	TBEV-1	TBEV-3	17.1479	9.23259	-0.893221	0.105324
Nckap5l	TBEV-1	TBEV-3	3.93395	4.78027	0.281112	0.59005
Nctc1	TBEV-1	TBEV-3	0.522488	0.341162	-0.61494	0.388428
Ndrg4	TBEV-1	TBEV-3	1.94949	0.825203	-1.24028	0.0599962
Ndufa4l2	TBEV-1	TBEV-3	15.7011	7.42259	-1.08087	0.253633
Neb	TBEV-1	TBEV-3	7.71116	10.4217	0.434569	0.359072
Necab1	TBEV-1	TBEV-3	0.75996	1.21972	0.682558	0.287407
Nek5	TBEV-1	TBEV-3	0.109386	0.345647	1.65987	0.0281176
Nek6	TBEV-1	TBEV-3	7.22773	5.95658	-0.279058	0.60071
Neurl1a	TBEV-1	TBEV-3	0.7669	0.66673	-0.201935	0.788598
Neurl3	TBEV-1	TBEV-3	1.57638	1.0032	-0.651999	0.327019
Nexn	TBEV-1	TBEV-3	4.45938	6.81577	0.612033	0.233532
Nfatc1	TBEV-1	TBEV-3	6.15917	3.99812	-0.623416	0.320783
Nfe2l3	TBEV-1	TBEV-3	34.3967	49.5918	0.52783	0.228579
Nfia	TBEV-1	TBEV-3	3.80016	2.41911	-0.651587	0.194768
Nfic	TBEV-1	TBEV-3	8.14191	5.0364	-0.692974	0.145979
Nfix	TBEV-1	TBEV-3	17.9125	10.6794	-0.746141	0.135043
Ngp	TBEV-1	TBEV-3	0.0174138	0	-1.79769e+308	0.126198
Nhs	TBEV-1	TBEV-3	1.75196	1.76969	0.0145274	0.979962
Nid1	TBEV-1	TBEV-3	33.5053	11.9573	-1.48649	0.000923035
Nkain3	TBEV-1	TBEV-3	0.085105	0.228729	1.42632	0.0655867
Nkain4	TBEV-1	TBEV-3	0.305208	0.283389	-0.107012	0.90031
Nkd2	TBEV-1	TBEV-3	13.4095	12.2694	-0.128196	0.77938
Nlrp1a	TBEV-1	TBEV-3	1.15099	0.732223	-0.65252	0.3101
Nlrp1c-ps	TBEV-1	TBEV-3	1.02424	0.490477	-1.0623	0.11234
Nmnat2	TBEV-1	TBEV-3	0.515097	0.315612	-0.706693	0.301312
Nos1	TBEV-1	TBEV-3	0.245146	0.23422	-0.0657769	0.925937
Nova1	TBEV-1	TBEV-3	1.01784	0.843021	-0.271865	0.660376
Npbwr1	TBEV-1	TBEV-3	0.539913	0.168117	-1.68326	0.0187158
Nppb	TBEV-1	TBEV-3	3.52156	3.51585	-0.00234144	0.997242
Nppc	TBEV-1	TBEV-3	7.63937	15.7932	1.04777	0.0783204
Nptx1	TBEV-1	TBEV-3	1.03535	0.313266	-1.72466	0.00972913
Nptx2	TBEV-1	TBEV-3	0.670873	0.441673	-0.603061	0.392282
Npw	TBEV-1	TBEV-3	0.541442	1.15222	1.08954	0.187365
Npy	TBEV-1	TBEV-3	49.085	17.3218	-1.5027	0.00842381
Nr1d1	TBEV-1	TBEV-3	14.252	8.16698	-0.803293	0.11079
Nr3c2	TBEV-1	TBEV-3	0.341943	0.239573	-0.513289	0.463311
Nr4a1	TBEV-1	TBEV-3	9.25281	8.1774	-0.178249	0.736983
Nrcam	TBEV-1	TBEV-3	3.87224	1.31982	-1.55283	0.00863996
Nrg1	TBEV-1	TBEV-3	1.73278	1.91212	0.142088	0.829458
Nrn1	TBEV-1	TBEV-3	3.63728	1.32802	-1.45358	0.0282885
Nrtn	TBEV-1	TBEV-3	5.33701	2.16469	-1.30187	0.057474
Ntf3	TBEV-1	TBEV-3	0.932789	0.608715	-0.615784	0.478327
Ntm	TBEV-1	TBEV-3	0.151035	0.0801956	-0.913289	0.281475
Ntn1	TBEV-1	TBEV-3	4.80141	2.48623	-0.949498	0.0749026
Ntng1	TBEV-1	TBEV-3	0.131479	0.0843201	-0.640885	0.43359
Ntrk1	TBEV-1	TBEV-3	0.406648	0.0527385	-2.94685	0.000488136
Nup210	TBEV-1	TBEV-3	2.67297	2.21851	-0.268852	0.618827
Nxf7	TBEV-1	TBEV-3	0.258594	0.457077	0.821749	0.263378
Nxph4	TBEV-1	TBEV-3	0.941194	0.52872	-0.831987	0.249749
Oas1e	TBEV-1	TBEV-3	0.327054	0.115005	-1.50783	0.0626679
Oas1f	TBEV-1	TBEV-3	9.38173	5.31928	-0.818622	0.160305
Obscn	TBEV-1	TBEV-3	4.78975	4.08292	-0.230349	0.638376
Oca2	TBEV-1	TBEV-3	5.18566	3.19364	-0.699324	0.213941
Odz3	TBEV-1	TBEV-3	1.37654	0.336751	-2.03129	0.000709753
Olfm4	TBEV-1	TBEV-3	0.113961	0.0685831	-0.732618	0.425688
Olfml1	TBEV-1	TBEV-3	2.20037	1.16286	-0.920068	0.206297
Olfml3	TBEV-1	TBEV-3	9.16948	3.188	-1.52419	0.0100662
Olfr558	TBEV-1	TBEV-3	0.0901928	0.0457151	-0.98034	0.25516
Olr1	TBEV-1	TBEV-3	0.534921	1.63313	1.61025	0.0141696
Opcml	TBEV-1	TBEV-3	0.556876	0.318254	-0.80718	0.227753
Orm1	TBEV-1	TBEV-3	55.7422	35.8569	-0.636518	0.178059
Osm	TBEV-1	TBEV-3	0.832446	1.0292	0.306097	0.657334
Osr2	TBEV-1	TBEV-3	2.29341	0.887629	-1.36947	0.0450674
Otop2	TBEV-1	TBEV-3	8.38384	13.299	0.665638	0.260599
Otop3	TBEV-1	TBEV-3	1.19048	0.632388	-0.912664	0.182738
Otub2	TBEV-1	TBEV-3	10.1169	12.1513	0.264349	0.6104
Otud1	TBEV-1	TBEV-3	23.0285	14.6848	-0.649098	0.159386
Oxct2a	TBEV-1	TBEV-3	1.06015	0.97292	-0.123874	0.917535
Oxtr	TBEV-1	TBEV-3	1.75761	1.08306	-0.698499	0.266377
P2rx2	TBEV-1	TBEV-3	1.10856	1.01106	-0.132811	0.867172
P2rx6	TBEV-1	TBEV-3	0.231347	0.196448	-0.235913	0.788512
P2ry4	TBEV-1	TBEV-3	1.46063	0.744643	-0.971968	0.134329
Pacsin1	TBEV-1	TBEV-3	0.216197	0.221061	0.0320957	0.973113
Padi1	TBEV-1	TBEV-3	23.9752	51.2028	1.09468	0.0147337
Padi2	TBEV-1	TBEV-3	0.271368	0.455791	0.748121	0.283691
Padi3	TBEV-1	TBEV-3	54.4699	62.5571	0.199714	0.655458
Padi4	TBEV-1	TBEV-3	12.647	24.4603	0.951643	0.037335
Pam	TBEV-1	TBEV-3	11.9732	7.31034	-0.711797	0.128171
Pank1	TBEV-1	TBEV-3	7.5561	6.81246	-0.149465	0.783125
Pappa2	TBEV-1	TBEV-3	0.780918	0.198672	-1.97478	0.00245293
Paqr7	TBEV-1	TBEV-3	21.9518	18.8419	-0.220399	0.638997
Pcdh20	TBEV-1	TBEV-3	0.491399	0.194465	-1.33739	0.051451
Pcdh8	TBEV-1	TBEV-3	0.157759	0.132949	-0.246847	0.748325
Pcolce	TBEV-1	TBEV-3	58.855	19.8391	-1.56882	0.000741145
Pcolce2	TBEV-1	TBEV-3	11.9213	6.58979	-0.855237	0.11613
Pcp4l1	TBEV-1	TBEV-3	1.3429	0.840543	-0.675956	0.326704
Pcsk1	TBEV-1	TBEV-3	0.515428	0.516607	0.00329497	0.996195
Pcsk2	TBEV-1	TBEV-3	0.140527	0.281653	1.00307	0.17482
Pcsk9	TBEV-1	TBEV-3	0.255879	0.0238093	-3.42586	0.000138751
Pcx	TBEV-1	TBEV-3	14.7327	5.80002	-1.34489	0.0105508
Pde4dip	TBEV-1	TBEV-3	11.5387	10.3937	-0.150769	0.789471
Pde9a	TBEV-1	TBEV-3	2.29473	3.90336	0.766395	0.260769
Pdk2	TBEV-1	TBEV-3	7.31174	5.21482	-0.487596	0.392622
Pdk4	TBEV-1	TBEV-3	22.6757	17.8836	-0.342513	0.435384
Pdpn	TBEV-1	TBEV-3	44.7102	24.0977	-0.89171	0.0459649
Pdzk1ip1	TBEV-1	TBEV-3	58.7104	44.274	-0.407154	0.408785
Pdzrn3	TBEV-1	TBEV-3	33.0631	50.8448	0.620878	0.16817
Peli2	TBEV-1	TBEV-3	5.12897	3.0314	-0.758685	0.135373
Per1	TBEV-1	TBEV-3	8.36051	5.91376	-0.499515	0.313874
Per3	TBEV-1	TBEV-3	4.01374	2.43462	-0.721253	0.172655
Pfkm	TBEV-1	TBEV-3	14.4707	14.2882	-0.0183175	0.977262
Pgam2	TBEV-1	TBEV-3	22.8349	25.8151	0.176976	0.735327
Pgm1	TBEV-1	TBEV-3	21.4663	36.6447	0.77153	0.0812452
Pgm2	TBEV-1	TBEV-3	12.4168	9.94425	-0.32036	0.514946
Pgm5	TBEV-1	TBEV-3	0.978278	0.60574	-0.691546	0.289281
Pgr	TBEV-1	TBEV-3	0.017561	0.0100334	-0.807569	0.420463
Pgrmc2	TBEV-1	TBEV-3	14.4122	12.6356	-0.1898	0.67817
Phactr1	TBEV-1	TBEV-3	1.36173	4.34558	1.6741	0.00838333
Phactr2	TBEV-1	TBEV-3	4.74529	3.05536	-0.635153	0.198896
Phf15	TBEV-1	TBEV-3	2.97649	1.53491	-0.955455	0.0904092
Phka1	TBEV-1	TBEV-3	2.32981	1.74964	-0.413153	0.50501
Phlda2	TBEV-1	TBEV-3	2.90708	5.17034	0.830689	0.223035
Pi15	TBEV-1	TBEV-3	42.8727	27.0657	-0.663592	0.163682
Pi16	TBEV-1	TBEV-3	47.7119	24.7283	-0.948183	0.0320826
Pif1	TBEV-1	TBEV-3	1.38591	1.14043	-0.281258	0.666133
Pik3c2g	TBEV-1	TBEV-3	0.26632	0.27829	0.0634285	0.927558
Pik3r1	TBEV-1	TBEV-3	15.6706	9.69938	-0.692092	0.130776
Pik3r3	TBEV-1	TBEV-3	6.58986	16.7544	1.34622	0.00276468
Pink1	TBEV-1	TBEV-3	15.2441	13.0438	-0.224886	0.643267
Pip4k2a	TBEV-1	TBEV-3	4.54268	2.90201	-0.646493	0.244446
Pitx1	TBEV-1	TBEV-3	0.039096	0.0503025	0.363611	0.724015
Pitx2	TBEV-1	TBEV-3	0.277954	0.145224	-0.936569	0.323224
Piwil2	TBEV-1	TBEV-3	3.12745	2.92881	-0.0946683	0.860895
Pkia	TBEV-1	TBEV-3	8.4866	8.20439	-0.0487914	0.917544
Pkib	TBEV-1	TBEV-3	1.89488	1.44201	-0.394024	0.550563
Pla2g4b	TBEV-1	TBEV-3	6.37164	8.94431	0.489304	0.313741
Pla2g4c	TBEV-1	TBEV-3	5.60485	1.40214	-1.99904	0.000574298
Plch1	TBEV-1	TBEV-3	0.0281848	0.196912	2.80456	0.000384147
Plekhg1	TBEV-1	TBEV-3	10.0335	9.875	-0.0229681	0.960001
Plk2	TBEV-1	TBEV-3	16.6897	28.2332	0.758432	0.0853477
Plk3	TBEV-1	TBEV-3	18.3205	30.0621	0.714491	0.119509
Pllp	TBEV-1	TBEV-3	0.379043	0.335056	-0.177961	0.812535
Plod2	TBEV-1	TBEV-3	5.11396	6.71728	0.393435	0.457108
Pls1	TBEV-1	TBEV-3	0.112159	0.0623228	-0.847715	0.28938
Pmel	TBEV-1	TBEV-3	38.6771	16.1618	-1.2589	0.0708137
Pmp22	TBEV-1	TBEV-3	48.4244	23.4847	-1.04401	0.0206294
Pnmal2	TBEV-1	TBEV-3	0.0488665	0.0259076	-0.915473	0.31612
Podn	TBEV-1	TBEV-3	3.83561	1.83689	-1.0622	0.0801521
Pon1	TBEV-1	TBEV-3	1.254	0.290239	-2.11122	0.00368002
Pou2f3	TBEV-1	TBEV-3	14.1772	8.3736	-0.75965	0.122128
Pou3f1	TBEV-1	TBEV-3	10.0818	7.4762	-0.431382	0.408536
Ppapdc3	TBEV-1	TBEV-3	0.942028	0.563293	-0.741885	0.294221
Ppara	TBEV-1	TBEV-3	0.90512	0.729559	-0.311085	0.628556
Ppif	TBEV-1	TBEV-3	23.658	46.6413	0.979281	0.0652186
Ppp1r14a	TBEV-1	TBEV-3	2.53646	2.17208	-0.223738	0.753747
Ppp1r3a	TBEV-1	TBEV-3	1.84645	1.55187	-0.250748	0.645936
Ppp1r3b	TBEV-1	TBEV-3	6.37246	6.21562	-0.0359532	0.941023
Ppp1r3c	TBEV-1	TBEV-3	11.4925	10.6864	-0.104918	0.825985
Ppp2r2c	TBEV-1	TBEV-3	2.11961	1.09596	-0.951611	0.13024
Prex1	TBEV-1	TBEV-3	1.89925	0.989819	-0.940196	0.119485
Prf1	TBEV-1	TBEV-3	0.448226	0.299748	-0.580477	0.429143
Prkaa2	TBEV-1	TBEV-3	2.41462	1.9093	-0.338749	0.514991
Prkag3	TBEV-1	TBEV-3	0.406506	0.201379	-1.01337	0.162726
Prkcb	TBEV-1	TBEV-3	2.44829	1.29484	-0.919002	0.0867511
Prkg2	TBEV-1	TBEV-3	0.356953	0.646802	0.857589	0.201431
Prmt8	TBEV-1	TBEV-3	0.187235	0.0204657	-3.19357	0.00151043
Procr	TBEV-1	TBEV-3	25.8456	12.6864	-1.02664	0.0392464
Prr12	TBEV-1	TBEV-3	4.17627	2.83616	-0.558278	0.28017
Prr15l	TBEV-1	TBEV-3	0.467865	0.121393	-1.94641	0.0181973
Prr5l	TBEV-1	TBEV-3	2.64937	2.26687	-0.224945	0.722931
Prr9	TBEV-1	TBEV-3	1673.96	3390.6	1.01828	0.317909
Prss22	TBEV-1	TBEV-3	9.57135	25.3915	1.40755	0.00977068
Prss35	TBEV-1	TBEV-3	2.0346	0.857493	-1.24655	0.0574606
Prss53	TBEV-1	TBEV-3	17.0556	17.9979	0.0775772	0.892843
Prtg	TBEV-1	TBEV-3	0.0796329	0.0174535	-2.18985	0.00678906
Psors1c2	TBEV-1	TBEV-3	159.846	151.623	-0.0762004	0.861571
Ptch2	TBEV-1	TBEV-3	6.82451	4.27688	-0.674167	0.214262
Ptgds	TBEV-1	TBEV-3	30.6055	24.9282	-0.296015	0.572584
Ptger3	TBEV-1	TBEV-3	3.40692	1.67433	-1.02488	0.115969
Ptgfr	TBEV-1	TBEV-3	4.1813	2.08953	-1.00077	0.0679369
Ptgfrn	TBEV-1	TBEV-3	13.4603	9.1045	-0.564062	0.201986
Ptgs1	TBEV-1	TBEV-3	24.7988	16.6547	-0.57434	0.197025
Pth1r	TBEV-1	TBEV-3	3.11652	1.05275	-1.56578	0.0306534
Pthlh	TBEV-1	TBEV-3	4.73122	10.7291	1.18124	0.0459479
Ptp4a3	TBEV-1	TBEV-3	5.68099	4.33994	-0.388468	0.515642
Ptplb	TBEV-1	TBEV-3	16.1994	13.9127	-0.219541	0.621008
Ptpn14	TBEV-1	TBEV-3	11.9859	10.0952	-0.24768	0.572435
Ptpn21	TBEV-1	TBEV-3	6.41501	5.11283	-0.32733	0.50286
Ptprb	TBEV-1	TBEV-3	0.858281	0.687317	-0.320474	0.584897
Ptprg	TBEV-1	TBEV-3	3.25564	1.92599	-0.757342	0.12812
Ptprv	TBEV-1	TBEV-3	1.88837	2.4695	0.387078	0.496103
Ptprz1	TBEV-1	TBEV-3	0.743284	0.337491	-1.13906	0.0780837
Ptrf	TBEV-1	TBEV-3	51.4407	25.9322	-0.988166	0.0252738
Ptx3	TBEV-1	TBEV-3	11.8636	15.2286	0.360235	0.470389
Pvalb	TBEV-1	TBEV-3	102.537	98.9979	-0.0506789	0.907743
Pxmp4	TBEV-1	TBEV-3	20.5856	15.605	-0.399628	0.429685
Pygm	TBEV-1	TBEV-3	25.5961	21.0245	-0.283857	0.519687
Pyy	TBEV-1	TBEV-3	3.99852	0.951242	-2.07158	0.00659656
Rab11fip4	TBEV-1	TBEV-3	3.61564	1.99629	-0.856931	0.156205
Rab15	TBEV-1	TBEV-3	7.055	12.8989	0.870534	0.0725436
Rab3d	TBEV-1	TBEV-3	13.9805	8.20982	-0.767998	0.0953738
Ramp3	TBEV-1	TBEV-3	1.72781	0.53948	-1.67931	0.0209894
Rarres1	TBEV-1	TBEV-3	49.635	34.9539	-0.505906	0.25993
Rasgef1c	TBEV-1	TBEV-3	0.120663	0.0375158	-1.68541	0.0694665
Rasgrp1	TBEV-1	TBEV-3	4.24994	3.30851	-0.361262	0.481608
Rasl11a	TBEV-1	TBEV-3	5.91893	3.74322	-0.661054	0.307771
Rassf6	TBEV-1	TBEV-3	4.82878	6.80822	0.49562	0.376358
Rbfox1	TBEV-1	TBEV-3	1.0762	1.04789	-0.0384542	0.954753
Rbm20	TBEV-1	TBEV-3	1.20239	1.2706	0.0796014	0.894548
Rbm38	TBEV-1	TBEV-3	3.46384	2.35426	-0.557097	0.396595
Rcn3	TBEV-1	TBEV-3	35.2249	10.0267	-1.81275	0.000372065
Rdh1	TBEV-1	TBEV-3	4.7757	3.52983	-0.436111	0.424455
Rdh9	TBEV-1	TBEV-3	5.78377	4.75958	-0.281176	0.613761
Reck	TBEV-1	TBEV-3	2.9102	1.5359	-0.922037	0.119994
Reln	TBEV-1	TBEV-3	0.546677	0.266061	-1.03893	0.106738
Ret	TBEV-1	TBEV-3	2.43774	4.4116	0.855753	0.12511
Retnla	TBEV-1	TBEV-3	62.1381	52.0452	-0.255712	0.606114
Retnlg	TBEV-1	TBEV-3	4.32164	2.34621	-0.881249	0.203458
Rftn2	TBEV-1	TBEV-3	1.38481	0.733019	-0.917768	0.15981
Rfx2	TBEV-1	TBEV-3	1.86425	1.37199	-0.442322	0.51373
Rgmb	TBEV-1	TBEV-3	8.86046	6.45741	-0.456426	0.392574
Rgs9bp	TBEV-1	TBEV-3	0.257829	0.166428	-0.631518	0.362884
Ripply3	TBEV-1	TBEV-3	0.413868	0.265813	-0.638759	0.401896
Rmrp	TBEV-1	TBEV-3	87.2887	48.0296	-0.861872	0.163849
Rnase12	TBEV-1	TBEV-3	1.54917	5.79234	1.90265	0.00907215
Rnaset2b	TBEV-1	TBEV-3	71.269	58.5371	-0.283922	0.520305
Rnf112	TBEV-1	TBEV-3	0.114094	0.0434872	-1.39157	0.109312
Rnf149	TBEV-1	TBEV-3	39.1657	51.1521	0.385205	0.379523
Rnf180	TBEV-1	TBEV-3	1.39349	1.42836	0.0356594	0.955239
Rnf182	TBEV-1	TBEV-3	1.32343	1.44007	0.12186	0.850563
Rnf222	TBEV-1	TBEV-3	9.94526	13.0294	0.38969	0.419334
Rorc	TBEV-1	TBEV-3	5.30011	3.79822	-0.480698	0.401775
Rpl3l	TBEV-1	TBEV-3	6.18554	5.93879	-0.0587298	0.9332
Rpph1	TBEV-1	TBEV-3	58.1585	39.1773	-0.569974	0.354078
Rprl3	TBEV-1	TBEV-3	31.2406	16.3394	-0.935064	0.174615
Rptn	TBEV-1	TBEV-3	4.61372	4.7579	0.0443957	0.927563
Rrad	TBEV-1	TBEV-3	15.3928	13.8157	-0.155949	0.765914
Rragd	TBEV-1	TBEV-3	1.85597	1.82652	-0.0230706	0.968727
Rspo1	TBEV-1	TBEV-3	2.41944	1.02015	-1.24589	0.0622568
Rspo2	TBEV-1	TBEV-3	0.355477	0.0706571	-2.33085	0.00253737
Rspo3	TBEV-1	TBEV-3	1.16528	0.485397	-1.26343	0.0637623
Rtkn2	TBEV-1	TBEV-3	3.17072	3.03227	-0.0644126	0.908069
Rtn2	TBEV-1	TBEV-3	14.6149	13.8787	-0.0745627	0.901076
Rtn4r	TBEV-1	TBEV-3	1.57556	0.807117	-0.965014	0.16132
Rxfp1	TBEV-1	TBEV-3	0.0991971	0.028488	-1.79994	0.0643525
Rxra	TBEV-1	TBEV-3	17.5155	12.7462	-0.458569	0.296347
Ryr1	TBEV-1	TBEV-3	4.56108	4.01105	-0.185397	0.675212
S100a1	TBEV-1	TBEV-3	113.304	175.422	0.630632	0.151228
S100a3	TBEV-1	TBEV-3	843.575	714.372	-0.239842	0.637886
S100a7a	TBEV-1	TBEV-3	35.0713	51.3491	0.550049	0.270767
S100a9	TBEV-1	TBEV-3	19.3484	26.4563	0.451398	0.451135
S1pr1	TBEV-1	TBEV-3	3.22358	1.92753	-0.741915	0.230053
S1pr3	TBEV-1	TBEV-3	7.52462	4.18051	-0.847938	0.0945105
S1pr5	TBEV-1	TBEV-3	5.33958	3.52186	-0.600387	0.316051
Saa3	TBEV-1	TBEV-3	5.53068	6.04277	0.127753	0.84983
Samd5	TBEV-1	TBEV-3	15.6722	19.6441	0.325883	0.476796
Satb1	TBEV-1	TBEV-3	1.76529	1.22625	-0.525649	0.40061
Sbk2	TBEV-1	TBEV-3	0.699916	0.570759	-0.2943	0.696171
Scara5	TBEV-1	TBEV-3	10.5321	5.82985	-0.853266	0.0932409
Scd3	TBEV-1	TBEV-3	29.5527	24.2284	-0.286595	0.512169
Scg3	TBEV-1	TBEV-3	0.544179	0.267393	-1.02512	0.224281
Scin	TBEV-1	TBEV-3	10.4598	7.57226	-0.466054	0.348866
Scn4a	TBEV-1	TBEV-3	1.30059	0.943346	-0.463309	0.455815
Scn4b	TBEV-1	TBEV-3	2.1973	1.74051	-0.336217	0.580272
Scn7a	TBEV-1	TBEV-3	5.13308	2.8777	-0.834907	0.0812794
Scrg1	TBEV-1	TBEV-3	3.02905	8.23119	1.44223	0.0297479
Sct	TBEV-1	TBEV-3	30.4774	28.7563	-0.0838626	0.887552
Scube1	TBEV-1	TBEV-3	0.680276	0.213559	-1.67148	0.0119285
Scube3	TBEV-1	TBEV-3	0.855939	0.318647	-1.42555	0.0403264
Sdr9c7	TBEV-1	TBEV-3	9.97065	7.09721	-0.490434	0.324916
Sec14l5	TBEV-1	TBEV-3	0.42054	0.4176	-0.0101201	0.988717
Selenbp1	TBEV-1	TBEV-3	21.6054	5.55016	-1.96079	0.00026371
Selenbp2	TBEV-1	TBEV-3	3.35654	1.07888	-1.63744	0.0132936
Sell	TBEV-1	TBEV-3	1.88536	1.01859	-0.888266	0.178828
Sema3b	TBEV-1	TBEV-3	3.62343	1.57035	-1.20627	0.0710124
Sema3c	TBEV-1	TBEV-3	18.4079	12.3897	-0.571182	0.192366
Sema3d	TBEV-1	TBEV-3	8.27179	5.19931	-0.669879	0.137031
Sema6a	TBEV-1	TBEV-3	2.93369	3.80881	0.376622	0.451765
Sema6c	TBEV-1	TBEV-3	1.28762	0.866329	-0.571715	0.397247
Serinc2	TBEV-1	TBEV-3	75.7388	53.3283	-0.50613	0.254862
Serinc5	TBEV-1	TBEV-3	26.2688	42.3539	0.689145	0.128516
Serpina11	TBEV-1	TBEV-3	1.12535	1.10969	-0.0202195	0.97668
Serpina12	TBEV-1	TBEV-3	9.76239	5.02934	-0.956865	0.053687
Serpina3j	TBEV-1	TBEV-3	4.89064	4.40935	-0.149459	0.800162
Serpina9	TBEV-1	TBEV-3	1.45607	0.595497	-1.28991	0.0628136
Serpinb10-ps	TBEV-1	TBEV-3	1.04089	0.40527	-1.36087	0.0633303
Serpinb11	TBEV-1	TBEV-3	13.7757	15.7056	0.189153	0.698199
Serpinb12	TBEV-1	TBEV-3	0.983055	0.369408	-1.41206	0.0688009
Serpinb13	TBEV-1	TBEV-3	2.71763	4.56595	0.748564	0.236111
Serpinb3b	TBEV-1	TBEV-3	17.4892	9.54998	-0.872899	0.0799164
Serpinb6d	TBEV-1	TBEV-3	1.74061	0.797053	-1.12684	0.0978613
Serpinb6e	TBEV-1	TBEV-3	17.0363	16.8858	-0.0128011	0.978937
Serpinb7	TBEV-1	TBEV-3	31.9277	24.2416	-0.397322	0.37243
Serpine1	TBEV-1	TBEV-3	16.8527	8.92342	-0.917311	0.0513794
Serpini1	TBEV-1	TBEV-3	0.74	1.01275	0.452687	0.496476
Sfrp2	TBEV-1	TBEV-3	0.480897	0.409385	-0.232272	0.750321
Sgca	TBEV-1	TBEV-3	1.8355	1.7868	-0.038788	0.957118
Sgcg	TBEV-1	TBEV-3	0.99502	1.0184	0.0335122	0.963898
Sgk2	TBEV-1	TBEV-3	0.230119	0.17667	-0.381321	0.614625
Sh2d5	TBEV-1	TBEV-3	1.63938	2.27929	0.475434	0.454082
Sh3bgr	TBEV-1	TBEV-3	5.11956	6.5468	0.35477	0.558253
Sh3d19	TBEV-1	TBEV-3	11.5032	10.5235	-0.128423	0.768972
Sh3gl2	TBEV-1	TBEV-3	1.34317	1.0048	-0.418743	0.528926
Shh	TBEV-1	TBEV-3	1.77081	1.95883	0.145584	0.828137
Shisa3	TBEV-1	TBEV-3	0.051052	0.0232194	-1.13663	0.22474
Shisa7	TBEV-1	TBEV-3	0.285931	0.0487153	-2.55322	0.000876525
Siglech	TBEV-1	TBEV-3	0.352453	0.335842	-0.0696461	0.92259
Six1	TBEV-1	TBEV-3	0.274203	0.238202	-0.203058	0.781514
Skint10	TBEV-1	TBEV-3	28.7164	21.0276	-0.449591	0.318555
Skint5	TBEV-1	TBEV-3	4.51965	3.18926	-0.502988	0.31976
Skint6	TBEV-1	TBEV-3	3.70184	2.30751	-0.681907	0.208495
Slain1	TBEV-1	TBEV-3	2.53756	2.76765	0.125216	0.848606
Slc12a1	TBEV-1	TBEV-3	0.0349898	0.629269	4.16867	4.5811e-07
Slc13a2	TBEV-1	TBEV-3	0.331983	0.125389	-1.4047	0.0980163
Slc13a4	TBEV-1	TBEV-3	0.0961881	0.0509927	-0.915569	0.280276
Slc16a14	TBEV-1	TBEV-3	2.99785	1.72583	-0.796639	0.216826
Slc16a7	TBEV-1	TBEV-3	16.9659	14.9574	-0.181775	0.692909
Slc17a2	TBEV-1	TBEV-3	0	0.0240003	1.79769e+308	0.0256089
Slc22a4	TBEV-1	TBEV-3	4.62939	2.86581	-0.691878	0.255669
Slc24a2	TBEV-1	TBEV-3	0.0281906	0.0506732	0.846011	0.273902
Slc24a3	TBEV-1	TBEV-3	3.25579	1.92192	-0.760461	0.210259
Slc24a4	TBEV-1	TBEV-3	2.03195	1.63008	-0.317925	0.63081
Slc25a1	TBEV-1	TBEV-3	16.4043	11.1991	-0.550695	0.294227
Slc25a37	TBEV-1	TBEV-3	35.4942	58.3826	0.717954	0.114548
Slc26a3	TBEV-1	TBEV-3	0.562884	0.539361	-0.061587	0.928886
Slc26a7	TBEV-1	TBEV-3	1.104	0.577642	-0.934489	0.171382
Slc26a9	TBEV-1	TBEV-3	2.17318	7.05572	1.69898	0.00252209
Slc27a2	TBEV-1	TBEV-3	0.156419	0.0224551	-2.8003	0.00458142
Slc27a3	TBEV-1	TBEV-3	11.7768	6.56392	-0.843314	0.117644
Slc27a6	TBEV-1	TBEV-3	13.7435	10.2357	-0.425134	0.370219
Slc2a12	TBEV-1	TBEV-3	3.06404	2.46181	-0.315718	0.699734
Slc2a4	TBEV-1	TBEV-3	5.08034	3.10975	-0.708125	0.232685
Slc2a5	TBEV-1	TBEV-3	0.635147	0.352064	-0.851251	0.222011
Slc30a1	TBEV-1	TBEV-3	29.1492	34.6859	0.250895	0.585077
Slc30a3	TBEV-1	TBEV-3	0.475536	0.988786	1.0561	0.138708
Slc34a2	TBEV-1	TBEV-3	5.83644	5.28261	-0.143838	0.777427
Slc35f1	TBEV-1	TBEV-3	0.268549	0.0961097	-1.48243	0.0420127
Slc39a10	TBEV-1	TBEV-3	97.3097	55.1097	-0.820277	0.111743
Slc39a12	TBEV-1	TBEV-3	0.230779	0.0863577	-1.41812	0.070155
Slc39a14	TBEV-1	TBEV-3	20.1716	17.8095	-0.179682	0.697815
Slc39a2	TBEV-1	TBEV-3	6.81331	6.05038	-0.17133	0.758533
Slc39a6	TBEV-1	TBEV-3	34.2995	39.3594	0.198522	0.654349
Slc39a8	TBEV-1	TBEV-3	47.4086	39.1506	-0.276116	0.552841
Slc40a1	TBEV-1	TBEV-3	55.3895	74.7303	0.432081	0.351348
Slc41a3	TBEV-1	TBEV-3	1.37721	1.04571	-0.397261	0.571324
Slc43a2	TBEV-1	TBEV-3	5.3201	7.48051	0.491682	0.302067
Slc45a2	TBEV-1	TBEV-3	12.8288	2.41737	-2.40788	1.2503e-05
Slc4a1	TBEV-1	TBEV-3	2.00426	5.90639	1.5592	0.00486
Slc4a8	TBEV-1	TBEV-3	1.42925	0.543425	-1.39511	0.0168234
Slc4a9	TBEV-1	TBEV-3	0.375282	1.05709	1.49405	0.0303955
Slc5a11	TBEV-1	TBEV-3	0.0984982	0.0327764	-1.58744	0.106185
Slc5a5	TBEV-1	TBEV-3	2.23226	6.83545	1.61453	0.00633171
Slc6a13	TBEV-1	TBEV-3	3.07121	1.63799	-0.906879	0.164045
Slc6a15	TBEV-1	TBEV-3	0.75808	0.335092	-1.17779	0.0951837
Slc6a19	TBEV-1	TBEV-3	8.744	14.7395	0.753322	0.133318
Slc6a2	TBEV-1	TBEV-3	0.643492	0.381406	-0.754596	0.257898
Slc6a4	TBEV-1	TBEV-3	3.64899	2.04545	-0.835076	0.178643
Slc6a7	TBEV-1	TBEV-3	0.275272	1.49419	2.44043	0.000378891
Slc6a9	TBEV-1	TBEV-3	6.20706	3.84809	-0.689768	0.224838
Slc7a1	TBEV-1	TBEV-3	14.2784	6.88015	-1.05332	0.0177432
Slc7a11	TBEV-1	TBEV-3	6.21117	3.56031	-0.80286	0.0772148
Slc7a2	TBEV-1	TBEV-3	4.08636	2.23668	-0.86946	0.095411
Slc7a8	TBEV-1	TBEV-3	29.6224	34.7684	0.231091	0.599013
Slc9a2	TBEV-1	TBEV-3	3.47927	5.61806	0.691288	0.205593
Slc9a3	TBEV-1	TBEV-3	0.328251	0.148525	-1.1441	0.131288
Slco1a5	TBEV-1	TBEV-3	0.86984	1.23105	0.501071	0.453227
Slco1c1	TBEV-1	TBEV-3	0.0427071	0.13617	1.67286	0.0506115
Slco3a1	TBEV-1	TBEV-3	18.252	12.8109	-0.510689	0.360901
Slco4c1	TBEV-1	TBEV-3	1.40403	2.00371	0.5131	0.432723
Slco5a1	TBEV-1	TBEV-3	1.98489	3.82498	0.946391	0.0585824
Slfn4	TBEV-1	TBEV-3	2.48635	4.08508	0.716332	0.197913
Slitrk6	TBEV-1	TBEV-3	6.89842	4.32017	-0.675176	0.170757
Sln	TBEV-1	TBEV-3	4.99391	3.49676	-0.514151	0.45994
Slpi	TBEV-1	TBEV-3	7.80437	6.14642	-0.344536	0.594092
Smad7	TBEV-1	TBEV-3	4.48177	6.73663	0.587959	0.25749
Smpd3	TBEV-1	TBEV-3	3.03666	2.51913	-0.269559	0.628497
Smpx	TBEV-1	TBEV-3	11.6263	13.3853	0.203248	0.729018
Smtn	TBEV-1	TBEV-3	26.4036	38.1188	0.529767	0.241655
Smtnl1	TBEV-1	TBEV-3	1.27858	1.12194	-0.188543	0.779114
Smtnl2	TBEV-1	TBEV-3	2.17839	1.56715	-0.475117	0.466227
Smyd1	TBEV-1	TBEV-3	3.26924	3.77386	0.207085	0.730901
Sorcs1	TBEV-1	TBEV-3	0.0759021	0.00729618	-3.37892	0.000937963
Sowaha	TBEV-1	TBEV-3	0.248204	0.0966713	-1.36037	0.0736306
Sox6	TBEV-1	TBEV-3	1.39825	0.98289	-0.508517	0.432061
Sp7	TBEV-1	TBEV-3	0.425486	0.134981	-1.65636	0.0329672
Spag5	TBEV-1	TBEV-3	3.62442	2.38153	-0.605858	0.279594
Sparcl1	TBEV-1	TBEV-3	10.1966	5.94565	-0.778186	0.108832
Specc1	TBEV-1	TBEV-3	4.55911	3.45387	-0.400539	0.408798
Speer5-ps1	TBEV-1	TBEV-3	0.235317	0.106832	-1.13926	0.271103
Sphkap	TBEV-1	TBEV-3	0.0297252	0.0125449	-1.24458	0.175003
Spink12	TBEV-1	TBEV-3	1.91485	50.3861	4.71772	6.66134e-16
Spns3	TBEV-1	TBEV-3	0.0683416	0.161866	1.24397	0.165395
Spo11	TBEV-1	TBEV-3	0.354641	0.406008	0.19515	0.82653
Spock2	TBEV-1	TBEV-3	1.09203	0.570082	-0.937767	0.159414
Spon1	TBEV-1	TBEV-3	9.11478	2.16723	-2.07236	3.59626e-05
Spon2	TBEV-1	TBEV-3	2.19258	1.74856	-0.326464	0.61684
Sprr1a	TBEV-1	TBEV-3	1317.84	2052.89	0.639485	0.322929
Sprr1b	TBEV-1	TBEV-3	13.392	32.0112	1.2572	0.0271383
Sprr2a2	TBEV-1	TBEV-3	3.6707	0.890126	-2.04397	0.000809454
Sprr2d	TBEV-1	TBEV-3	1.2759	0.361912	-1.8178	0.0254845
Sprr2f	TBEV-1	TBEV-3	1.66217	6.68601	2.00808	0.00412427
Sprr2h	TBEV-1	TBEV-3	9.5775	74.1681	2.95308	1.26495e-07
Sprr4	TBEV-1	TBEV-3	569.262	1242.3	1.12585	0.0119077
Sptlc3	TBEV-1	TBEV-3	6.4161	5.87347	-0.127484	0.806437
Srcin1	TBEV-1	TBEV-3	4.54194	3.69429	-0.298014	0.546454
Srd5a2	TBEV-1	TBEV-3	0	1.70459	1.79769e+308	0.00194831
Srl	TBEV-1	TBEV-3	5.84733	6.1192	0.0655663	0.889898
Srms	TBEV-1	TBEV-3	5.50907	5.42577	-0.0219795	0.968992
Srpk3	TBEV-1	TBEV-3	0.452081	0.54473	0.268961	0.707419
Srpx	TBEV-1	TBEV-3	14.4166	4.23407	-1.76761	0.000819702
Sstr3	TBEV-1	TBEV-3	0.379368	0.345827	-0.133548	0.847749
St6gal1	TBEV-1	TBEV-3	6.51172	11.624	0.836002	0.0963283
St8sia5	TBEV-1	TBEV-3	0.208047	0.22739	0.128257	0.893636
St8sia6	TBEV-1	TBEV-3	4.07705	5.07477	0.315817	0.558166
Stac3	TBEV-1	TBEV-3	2.40007	2.16404	-0.149349	0.819976
Stbd1	TBEV-1	TBEV-3	7.56346	12.4367	0.717491	0.163793
Steap1	TBEV-1	TBEV-3	3.37811	3.1985	-0.0788179	0.904924
Stfa2	TBEV-1	TBEV-3	1.53766	1.65928	0.109825	0.885224
Stk10	TBEV-1	TBEV-3	1.85684	1.4557	-0.351137	0.560408
Stmn2	TBEV-1	TBEV-3	1.42764	0.570954	-1.32219	0.0545465
Ston1	TBEV-1	TBEV-3	3.01661	2.16734	-0.477002	0.433534
Stox1	TBEV-1	TBEV-3	1.21137	4.35927	1.84745	0.00229901
Stra6	TBEV-1	TBEV-3	2.39585	2.66765	0.155033	0.825956
Sult5a1	TBEV-1	TBEV-3	16.0781	11.0004	-0.547544	0.327898
Suox	TBEV-1	TBEV-3	3.6631	1.9769	-0.889826	0.158667
Susd2	TBEV-1	TBEV-3	33.3849	19.2852	-0.791703	0.0854061
Synm	TBEV-1	TBEV-3	4.28191	4.21802	-0.0216897	0.965988
Synpo2	TBEV-1	TBEV-3	3.79269	3.04332	-0.317578	0.517854
Sypl2	TBEV-1	TBEV-3	2.61297	2.57306	-0.0222049	0.971313
Syt1	TBEV-1	TBEV-3	0.109312	0.200974	0.878557	0.227808
Syt4	TBEV-1	TBEV-3	4.60154	2.6048	-0.820946	0.12979
Syt7	TBEV-1	TBEV-3	1.62668	2.75949	0.762469	0.213533
Syt8	TBEV-1	TBEV-3	1.42804	4.2343	1.56809	0.0173381
Sytl2	TBEV-1	TBEV-3	18.4232	27.2124	0.562741	0.30903
Sytl5	TBEV-1	TBEV-3	0.298105	0.225779	-0.400905	0.584754
Tagln3	TBEV-1	TBEV-3	6.26406	6.38075	0.0266289	0.966054
Tanc1	TBEV-1	TBEV-3	12.7405	9.16754	-0.474819	0.277973
Tas1r2	TBEV-1	TBEV-3	0.0915521	0.11118	0.280228	0.736843
Tbc1d16	TBEV-1	TBEV-3	2.4094	1.61907	-0.573509	0.304227
Tbc1d30	TBEV-1	TBEV-3	1.77116	2.17315	0.295087	0.60838
Tcap	TBEV-1	TBEV-3	51.5041	36.4627	-0.498264	0.297737
Tcea3	TBEV-1	TBEV-3	1.88043	2.23554	0.249564	0.710776
Tchh	TBEV-1	TBEV-3	1183.4	0	0	1
Tchhl1	TBEV-1	TBEV-3	133.919	293.732	1.13314	0.0423745
Tdh	TBEV-1	TBEV-3	3.78369	2.5722	-0.556792	0.380535
Tef	TBEV-1	TBEV-3	16.1945	10.6425	-0.605667	0.191481
Tekt5	TBEV-1	TBEV-3	0.379846	0.381171	0.00502648	0.994762
Tesc	TBEV-1	TBEV-3	5.23578	1.57674	-1.73146	0.0103738
Tex11	TBEV-1	TBEV-3	0.461799	0.0698916	-2.72407	0.00032172
Tfec	TBEV-1	TBEV-3	2.38426	1.40715	-0.76076	0.249942
Tfpi2	TBEV-1	TBEV-3	3.31745	1.69059	-0.972547	0.138793
Tgfa	TBEV-1	TBEV-3	18.907	21.8426	0.208227	0.633683
Tgfb3	TBEV-1	TBEV-3	2.56233	1.04446	-1.2947	0.0412017
Tgfbi	TBEV-1	TBEV-3	48.1918	24.7475	-0.961507	0.0290239
Tgfbr3	TBEV-1	TBEV-3	9.6239	5.53655	-0.797636	0.0800123
Tgm3	TBEV-1	TBEV-3	8.51583	11.9307	0.486458	0.284359
Tgm6	TBEV-1	TBEV-3	26.2699	48.6525	0.889101	0.0450301
Tgm7	TBEV-1	TBEV-3	1.1301	0.483878	-1.22374	0.0775946
Thbs4	TBEV-1	TBEV-3	10.6376	2.14949	-2.30711	2.41525e-05
Them5	TBEV-1	TBEV-3	22.8994	13.0337	-0.813067	0.112949
Thrsp	TBEV-1	TBEV-3	30.9576	8.8794	-1.80176	0.000915403
Thsd4	TBEV-1	TBEV-3	0.294307	0.125369	-1.23115	0.084336
Tie1	TBEV-1	TBEV-3	1.04798	0.696919	-0.588551	0.376553
Tjp3	TBEV-1	TBEV-3	3.51045	2.09853	-0.742278	0.425686
Tlr9	TBEV-1	TBEV-3	0.259898	0.0988812	-1.39418	0.0708114
Tm4sf1	TBEV-1	TBEV-3	73.5613	134.429	0.869829	0.0575849
Tm4sf4	TBEV-1	TBEV-3	3.41515	11.4763	1.74864	0.00394173
Tmeff2	TBEV-1	TBEV-3	0.59729	0.384392	-0.635853	0.354751
Tmem100	TBEV-1	TBEV-3	1.25133	1.14048	-0.133818	0.843727
Tmem109	TBEV-1	TBEV-3	33.8333	25.0732	-0.432296	0.338277
Tmem132c	TBEV-1	TBEV-3	0.653852	0.274534	-1.25198	0.0644343
Tmem150c	TBEV-1	TBEV-3	0.403633	0.250227	-0.689811	0.342181
Tmem164	TBEV-1	TBEV-3	15.5008	12.979	-0.256161	0.627786
Tmem171	TBEV-1	TBEV-3	0.901861	3.66695	2.02361	0.00316569
Tmem229a	TBEV-1	TBEV-3	1.99229	1.38134	-0.528362	0.384558
Tmem229b	TBEV-1	TBEV-3	17.498	32.1612	0.878131	0.0507181
Tmem233	TBEV-1	TBEV-3	1.25505	1.34336	0.0981027	0.894471
Tmem38a	TBEV-1	TBEV-3	9.55564	9.37772	-0.0271165	0.958936
Tmem43	TBEV-1	TBEV-3	22.8818	16.6929	-0.454963	0.309266
Tmie	TBEV-1	TBEV-3	0.808666	0.518322	-0.641696	0.353786
Tmod2	TBEV-1	TBEV-3	1.09655	0.571689	-0.939664	0.119424
Tmod4	TBEV-1	TBEV-3	8.03852	8.26353	0.0398292	0.945964
Tmprss11e	TBEV-1	TBEV-3	13.0345	21.8528	0.745487	0.0908733
Tmprss2	TBEV-1	TBEV-3	1.41371	2.99932	1.08515	0.0816614
Tmprss4	TBEV-1	TBEV-3	13.5708	9.30981	-0.543682	0.275913
Tnc	TBEV-1	TBEV-3	16.6885	17.525	0.0705578	0.87294
Tnfaip6	TBEV-1	TBEV-3	33.7291	38.804	0.20221	0.647637
Tnfaip8l3	TBEV-1	TBEV-3	1.66185	1.19266	-0.478605	0.470937
Tnfrsf11a	TBEV-1	TBEV-3	1.40137	0.907399	-0.627029	0.323813
Tnfrsf19	TBEV-1	TBEV-3	12.2791	6.68191	-0.877876	0.0709974
Tnfrsf21	TBEV-1	TBEV-3	6.4766	4.16947	-0.635372	0.236546
Tnmd	TBEV-1	TBEV-3	28.3519	5.55619	-2.35128	1.29397e-05
Tnn	TBEV-1	TBEV-3	0.279922	0.15107	-0.889803	0.202444
Tnnc2	TBEV-1	TBEV-3	292.966	315.425	0.106566	0.813621
Tnni1	TBEV-1	TBEV-3	2.92171	2.01014	-0.539518	0.460211
Tnni2	TBEV-1	TBEV-3	314.676	300.642	-0.0658168	0.885441
Tns1	TBEV-1	TBEV-3	15.9992	7.91868	-1.01466	0.0215536
Tnxb	TBEV-1	TBEV-3	12.5711	6.10389	-1.04231	0.0181641
Tph1	TBEV-1	TBEV-3	2.28253	1.28798	-0.825525	0.215048
Tppp	TBEV-1	TBEV-3	1.86863	1.94694	0.0592256	0.918659
Tppp3	TBEV-1	TBEV-3	28.9949	21.9871	-0.399139	0.427828
Tpsab1	TBEV-1	TBEV-3	3.18515	2.06616	-0.62441	0.371096
Trdn	TBEV-1	TBEV-3	10.581	11.7468	0.150795	0.73078
Treml2	TBEV-1	TBEV-3	0.154939	0.0525917	-1.55879	0.0451866
Trf	TBEV-1	TBEV-3	34.7225	23.8114	-0.544216	0.217189
Trhde	TBEV-1	TBEV-3	0.275763	0.0844886	-1.7066	0.0182012
Trim31	TBEV-1	TBEV-3	0.0442372	0.428525	3.27605	0.000107247
Trim40	TBEV-1	TBEV-3	0.0814779	0.271895	1.73857	0.0516539
Trim54	TBEV-1	TBEV-3	2.49224	2.47259	-0.0114175	0.986247
Trim55	TBEV-1	TBEV-3	0.505933	0.472461	-0.0987514	0.889657
Trim59	TBEV-1	TBEV-3	17.752	29.5244	0.733922	0.0946887
Trim66	TBEV-1	TBEV-3	0.0372301	0.0311	-0.259554	0.781902
Trim7	TBEV-1	TBEV-3	6.8318	4.93792	-0.468362	0.446454
Trpm1	TBEV-1	TBEV-3	14.8613	7.93071	-0.906041	0.0713011
Trpm6	TBEV-1	TBEV-3	1.31407	4.20378	1.67764	0.00178843
Trpv3	TBEV-1	TBEV-3	8.6425	14.8584	0.781754	0.114719
Trpv6	TBEV-1	TBEV-3	4.48212	12.7535	1.50864	0.00346483
Tsc22d3	TBEV-1	TBEV-3	27.4946	7.90572	-1.79818	0.000659513
Tspan1	TBEV-1	TBEV-3	0.693665	0.585397	-0.244824	0.726876
Tspan10	TBEV-1	TBEV-3	2.31861	1.05927	-1.13019	0.090683
Tspan13	TBEV-1	TBEV-3	21.0247	17.2479	-0.285662	0.541088
Ttc28	TBEV-1	TBEV-3	1.42372	0.74561	-0.933174	0.107267
Ttc7	TBEV-1	TBEV-3	8.36722	5.03702	-0.732178	0.136695
Ttn	TBEV-1	TBEV-3	4.44108	5.51522	0.312505	0.585285
Ttyh3	TBEV-1	TBEV-3	10.1108	11.1019	0.134904	0.768951
Tubb3	TBEV-1	TBEV-3	10.0734	7.48903	-0.427692	0.447445
Tubb6	TBEV-1	TBEV-3	56.731	54.8197	-0.0494422	0.909889
Twist1	TBEV-1	TBEV-3	10.9405	4.91039	-1.15576	0.050386
Txlnb	TBEV-1	TBEV-3	3.37869	3.98704	0.238858	0.64346
Txnip	TBEV-1	TBEV-3	104.2	52.0673	-1.00091	0.0394527
Tyr	TBEV-1	TBEV-3	14.8857	5.31915	-1.48466	0.00223634
Tyrp1	TBEV-1	TBEV-3	52.5781	27.1635	-0.952795	0.0309388
Ucp3	TBEV-1	TBEV-3	1.96804	1.50617	-0.385877	0.554374
Ugt8a	TBEV-1	TBEV-3	0.137239	0.0794371	-0.788804	0.312007
Unc5b	TBEV-1	TBEV-3	11.5861	13.396	0.209404	0.633808
Uox	TBEV-1	TBEV-3	4.37726	3.03456	-0.528541	0.394752
Upk1b	TBEV-1	TBEV-3	0.759435	0.80207	0.0788019	0.909856
Upk3b	TBEV-1	TBEV-3	0.198404	0.0883083	-1.16782	0.167433
Upp1	TBEV-1	TBEV-3	17.7821	11.477	-0.631685	0.288396
Ush1g	TBEV-1	TBEV-3	2.43003	3.73813	0.621342	0.480769
Usp13	TBEV-1	TBEV-3	1.57789	1.42412	-0.147924	0.809358
Ust	TBEV-1	TBEV-3	2.93582	1.67772	-0.807264	0.173985
Vat1	TBEV-1	TBEV-3	31.1038	20.5172	-0.600258	0.176565
Vcan	TBEV-1	TBEV-3	20.1938	9.54142	-1.08164	0.0640129
Vgll3	TBEV-1	TBEV-3	9.50953	5.99376	-0.665911	0.176614
Vipr1	TBEV-1	TBEV-3	1.87363	1.63751	-0.194336	0.748898
Vmn2r-ps159	TBEV-1	TBEV-3	0.00626172	0.0618291	3.30365	0.106316
Vsig8	TBEV-1	TBEV-3	75.279	34.4901	-1.12606	0.0130461
Vstm2b	TBEV-1	TBEV-3	0.377193	0.0908668	-2.05348	0.01864
Vtcn1	TBEV-1	TBEV-3	2.12323	3.59055	0.757944	0.213217
Vwa2	TBEV-1	TBEV-3	2.03749	1.38192	-0.56012	0.377536
Vwf	TBEV-1	TBEV-3	0.493745	0.338541	-0.544434	0.410102
Wdr65	TBEV-1	TBEV-3	0.542474	0.385256	-0.493736	0.467353
Wee1	TBEV-1	TBEV-3	4.78287	3.40949	-0.488321	0.387072
Wfdc3	TBEV-1	TBEV-3	7.33998	5.10683	-0.523347	0.423404
Wipf3	TBEV-1	TBEV-3	0.503903	0.282163	-0.836618	0.2414
Wisp2	TBEV-1	TBEV-3	2.09708	0.976181	-1.10316	0.104158
Wnk2	TBEV-1	TBEV-3	2.62944	2.41523	-0.122595	0.823375
Wnt10a	TBEV-1	TBEV-3	5.65603	3.57708	-0.661007	0.290085
Wnt11	TBEV-1	TBEV-3	4.85463	5.0037	0.0436335	0.938975
Wnt16	TBEV-1	TBEV-3	1.20716	0.36829	-1.71271	0.017136
Wnt3	TBEV-1	TBEV-3	6.24647	4.4891	-0.476616	0.380019
Wnt7b	TBEV-1	TBEV-3	3.15116	1.4565	-1.11337	0.0875955
Wnt8a	TBEV-1	TBEV-3	0.829984	0.112163	-2.88749	0.000311605
Wscd1	TBEV-1	TBEV-3	0.098454	0.0736341	-0.419075	0.619918
Xirp1	TBEV-1	TBEV-3	22.6918	14.352	-0.660919	0.133463
Xpnpep2	TBEV-1	TBEV-3	0.71026	0.314088	-1.17718	0.0872658
Zbtb16	TBEV-1	TBEV-3	9.37876	2.99648	-1.64613	0.00103336
Zdbf2	TBEV-1	TBEV-3	0.0782433	0.0608844	-0.361894	0.610415
Zdhhc13	TBEV-1	TBEV-3	26.8575	33.407	0.314827	0.472386
Zfp395	TBEV-1	TBEV-3	4.58994	3.02861	-0.599818	0.277294
Zfp521	TBEV-1	TBEV-3	0.515028	0.249524	-1.04547	0.122033
Zfp536	TBEV-1	TBEV-3	0.0678453	0.0814059	0.262884	0.743094
Zfp618	TBEV-1	TBEV-3	0.827149	1.16471	0.493755	0.460814
Zfp652	TBEV-1	TBEV-3	5.16535	2.76797	-0.900038	0.123394
Zic3	TBEV-1	TBEV-3	0.0654445	0.0156524	-2.06388	0.036257
a	TBEV-1	TBEV-3	4.33159	0.743564	-2.54237	0.000595852
